# Supplementary material for: Host-plant induced changes in microbial community structure and midgut gene expression in an invasive polyphage (Anoplophora glabripennis)
Source: Sci Rep. 2018 Jun 25;8:9620. doi: 10.1038/s41598-018-27476-0 (PMC6018227; doi:10.1038/s41598-018-27476-0)
Supplement: Supplementary file 2 — Supplementary Dataset 1 [file 41598_2018_27476_MOESM2_ESM.xlsx]

## Sheet: Sheet1
Group	OH12C.27F	OH18C.27F	OH19C.27F	PN_31.27F	PN_35.27F	PN_55.27F	PT29.27F	PT40.27F	PT9.27F	ID	Nseqs	Kingdom	Phylum	Class	Order	Family	Genus
Otu0029	9	13	0	0	0	0	0	0	0	Otu0029	10	Bacteria(100)	Actinobacteria(100)	Actinobacteria(100)	Actinomycetales(100)	Microbacteriaceae(100)	Microbacterium(90)
Otu0035	5	1	0	28	2	0	3	39	0	Otu0035	75	Bacteria(100)	Actinobacteria(100)	Actinobacteria(100)	Actinomycetales(100)	Propionibacteriaceae(100)	Propionibacterium(100)
Otu0042	2	5	1	0	0	1	0	0	0	Otu0042	14	Bacteria(100)	Actinobacteria(100)	Actinobacteria(100)	Actinomycetales(100)	Dermabacteraceae(100)	Brachybacterium(100)
Otu0044	8	8	132	0	0	0	0	1	0	Otu0044	57	Bacteria(100)	Actinobacteria(100)	Actinobacteria(100)	Actinomycetales(100)	Nocardiaceae(100)	Gordonia(100)
Otu0045	3	1	0	0	0	0	0	0	0	Otu0045	4	Bacteria(100)	Actinobacteria(100)	Actinobacteria(100)	Actinomycetales(100)	Nocardioidaceae(100)	Aeromicrobium(100)
Otu0051	2	3	1	0	0	0	0	0	0	Otu0051	13	Bacteria(100)	Actinobacteria(100)	Actinobacteria(100)	Actinomycetales(100)	Nocardioidaceae(85)	unclassified(85)
Otu0056	7	0	0	0	0	0	0	0	0	Otu0056	9	Bacteria(100)	Actinobacteria(100)	Actinobacteria(100)	Actinomycetales(100)	Microbacteriaceae(100)	Curtobacterium(100)
Otu0057	2	0	0	0	0	0	0	0	0	Otu0057	6	Bacteria(100)	Actinobacteria(100)	Actinobacteria(100)	Actinomycetales(100)	Microbacteriaceae(100)	Microbacterium(100)
Otu0064	0	4	0	0	0	0	0	0	0	Otu0064	6	Bacteria(100)	Actinobacteria(100)	Actinobacteria(100)	Actinomycetales(100)	unclassified(84)	unclassified(84)
Otu0067	1	1	3	0	0	0	0	0	0	Otu0067	7	Bacteria(100)	Actinobacteria(100)	Actinobacteria(100)	Actinomycetales(100)	Nocardioidaceae(100)	unclassified(100)
Otu0070	1	0	1	0	0	0	0	0	0	Otu0070	3	Bacteria(100)	Actinobacteria(100)	Actinobacteria(100)	Actinomycetales(100)	unclassified(100)	unclassified(100)
Otu0084	2	0	0	0	0	0	0	0	0	Otu0084	2	Bacteria(100)	Actinobacteria(100)	Actinobacteria(100)	Actinomycetales(100)	unclassified(100)	unclassified(100)
Otu0089	0	2	4	0	0	1	0	0	0	Otu0089	47	Bacteria(100)	Actinobacteria(100)	Actinobacteria(100)	Actinomycetales(100)	Microbacteriaceae(100)	unclassified(54)
Otu0132	1	0	1	0	0	0	0	0	0	Otu0132	8	Bacteria(100)	Actinobacteria(100)	Actinobacteria(100)	Actinomycetales(100)	unclassified(100)	unclassified(100)
Otu0159	1	0	0	2	0	0	0	1	0	Otu0159	19	Bacteria(100)	Actinobacteria(100)	Actinobacteria(100)	Actinomycetales(100)	Actinomycetaceae(100)	Actinomyces(100)
Otu0161	1	0	0	0	0	0	1	3	1	Otu0161	16	Bacteria(100)	Actinobacteria(100)	Actinobacteria(100)	Actinomycetales(100)	Corynebacteriaceae(100)	Corynebacterium(100)
Otu0183	0	2	0	0	0	0	0	0	0	Otu0183	11	Bacteria(100)	Actinobacteria(100)	Actinobacteria(100)	Actinomycetales(100)	Microbacteriaceae(100)	Microbacterium(100)
Otu0229	0	0	3	0	0	0	0	0	0	Otu0229	4	Bacteria(100)	Actinobacteria(100)	Actinobacteria(100)	Actinomycetales(100)	Microbacteriaceae(100)	Leucobacter(100)
Otu0245	0	0	0	0	0	0	2	3	0	Otu0245	19	Bacteria(100)	Actinobacteria(100)	Actinobacteria(100)	Actinomycetales(100)	Micrococcaceae(100)	Rothia(100)
Otu0264	0	2	0	0	0	0	0	0	0	Otu0264	8	Bacteria(100)	Actinobacteria(100)	Actinobacteria(100)	Actinomycetales(100)	Cellulomonadaceae(100)	Cellulomonas(100)
Otu0270	0	6	0	0	0	0	0	0	0	Otu0270	7	Bacteria(100)	Actinobacteria(100)	Actinobacteria(100)	Actinomycetales(100)	Microbacteriaceae(100)	unclassified(100)
Otu0328	0	2	0	0	0	1	0	0	0	Otu0328	7	Bacteria(100)	Actinobacteria(100)	Actinobacteria(100)	Actinomycetales(100)	Microbacteriaceae(100)	unclassified(100)
Otu0344	0	0	5	1	0	0	0	0	0	Otu0344	8	Bacteria(100)	Actinobacteria(100)	Actinobacteria(100)	Actinomycetales(100)	Microbacteriaceae(63)	unclassified
Otu0356	0	1	2	0	0	0	0	0	0	Otu0356	2	Bacteria(100)	Actinobacteria(100)	Actinobacteria(100)	Actinomycetales(100)	Microbacteriaceae(100)	unclassified(100)
Otu0384	0	2	0	0	0	0	0	0	0	Otu0384	2	Bacteria(100)	Actinobacteria(100)	Actinobacteria(100)	Actinomycetales(100)	unclassified	unclassified
Otu0399	0	1	1	0	0	0	0	0	0	Otu0399	3	Bacteria(100)	Actinobacteria(100)	Actinobacteria(100)	Actinomycetales(100)	unclassified(67)	unclassified(67)
Otu0526	0	0	14	0	0	0	0	0	0	Otu0526	13	Bacteria(100)	Actinobacteria(100)	Actinobacteria(100)	Actinomycetales(100)	Nocardioidaceae(93)	unclassified(93)
Otu0532	0	0	6	0	0	0	0	0	0	Otu0532	3	Bacteria(100)	Actinobacteria(100)	Actinobacteria(100)	Actinomycetales(100)	Nocardioidaceae(100)	unclassified(100)
Otu0535	0	0	4	0	0	0	0	0	0	Otu0535	3	Bacteria(100)	Actinobacteria(100)	Actinobacteria(100)	Actinomycetales(100)	Microbacteriaceae(100)	Leucobacter(100)
Otu0542	0	0	5	0	0	0	0	0	0	Otu0542	3	Bacteria(100)	Actinobacteria(100)	Actinobacteria(100)	Actinomycetales(100)	Microbacteriaceae(100)	Leucobacter(100)
Otu0763	0	0	0	50	9	0	0	0	0	Otu0763	24	Bacteria(100)	Actinobacteria(100)	Actinobacteria(100)	Actinomycetales(100)	Propionibacteriaceae(100)	Propionibacterium(100)
Otu0766	0	0	0	5	0	0	0	0	0	Otu0766	7	Bacteria(100)	Actinobacteria(100)	Actinobacteria(100)	Actinomycetales(100)	Corynebacteriaceae(100)	Corynebacterium(100)
Otu0767	0	0	0	6	0	1	0	0	0	Otu0767	27	Bacteria(100)	Actinobacteria(100)	Actinobacteria(100)	Actinomycetales(100)	Corynebacteriaceae(100)	Corynebacterium(100)
Otu0821	0	0	0	2	0	0	0	0	0	Otu0821	6	Bacteria(100)	Actinobacteria(100)	Actinobacteria(100)	Actinomycetales(100)	Micrococcaceae(100)	Rothia(100)
Otu1070	0	0	0	0	1	2	0	0	0	Otu1070	8	Bacteria(100)	Actinobacteria(100)	Actinobacteria(100)	Actinomycetales(100)	Microbacteriaceae(100)	Microbacterium(88)
Otu1172	0	0	0	0	1	0	1	0	0	Otu1172	3	Bacteria(100)	Actinobacteria(100)	Actinobacteria(100)	Actinomycetales(100)	Microbacteriaceae(100)	Microbacterium(100)
Otu1266	0	0	0	0	0	0	4	0	0	Otu1266	2	Bacteria(100)	Actinobacteria(100)	Actinobacteria(100)	Actinomycetales(100)	Microbacteriaceae(100)	Microbacterium(100)
Otu1392	0	0	0	0	0	0	0	2	0	Otu1392	2	Bacteria(100)	Actinobacteria(100)	Actinobacteria(100)	Actinomycetales(100)	Actinomycetaceae(100)	Actinomyces(100)
Otu0004	25	1	3	0	0	0	1	0	0	Otu0004	22	Bacteria(100)	Proteobacteria(100)	Alphaproteobacteria(100)	Rhodobacterales(100)	Rhodobacteraceae(100)	Rhodobacter(73)
Otu0009	23	4	2	1	0	0	5	3	0	Otu0009	14	Bacteria(100)	Proteobacteria(100)	Alphaproteobacteria(100)	Sphingomonadales(100)	Sphingomonadaceae(100)	Novosphingobium(100)
Otu0018	8	31	0	0	0	5	2	0	0	Otu0018	22	Bacteria(100)	Proteobacteria(100)	Alphaproteobacteria(100)	Sphingomonadales(96)	Erythrobacteraceae(82)	unclassified(82)
Otu0019	6	3	4	0	17	0	0	3	0	Otu0019	46	Bacteria(100)	Proteobacteria(100)	Alphaproteobacteria(100)	Sphingomonadales(100)	Sphingomonadaceae(100)	Novosphingobium(100)
Otu0024	2	10	0	0	1	0	0	0	0	Otu0024	18	Bacteria(100)	Proteobacteria(100)	Alphaproteobacteria(100)	Sphingomonadales(100)	Erythrobacteraceae(73)	unclassified(73)
Otu0028	3	2	0	0	0	0	0	0	0	Otu0028	16	Bacteria(100)	Proteobacteria(100)	Alphaproteobacteria(100)	Sphingomonadales(100)	Sphingomonadaceae(94)	unclassified(94)
Otu0033	3	3	0	0	0	0	2	0	0	Otu0033	16	Bacteria(100)	Proteobacteria(100)	Alphaproteobacteria(100)	Rhodospirillales(100)	Acetobacteraceae(100)	Roseomonas(100)
Otu0034	3	0	0	0	0	0	0	0	0	Otu0034	8	Bacteria(100)	Proteobacteria(100)	Alphaproteobacteria(100)	Rhizobiales(100)	Brucellaceae(100)	Ochrobactrum(100)
Otu0036	4	1	0	0	0	0	0	0	0	Otu0036	12	Bacteria(100)	Proteobacteria(100)	Alphaproteobacteria(100)	Caulobacterales(100)	Caulobacteraceae(100)	Brevundimonas(100)
Otu0039	6	4	0	0	0	1	0	0	0	Otu0039	12	Bacteria(100)	Proteobacteria(100)	Alphaproteobacteria(100)	Sphingomonadales(100)	Sphingomonadaceae(100)	Sphingobium(100)
Otu0040	3	28	3	0	0	0	0	0	0	Otu0040	16	Bacteria(100)	Proteobacteria(100)	Alphaproteobacteria(100)	Rhizobiales(100)	Rhizobiaceae(100)	Kaistia(100)
Otu0043	7	2	3	0	0	0	0	0	0	Otu0043	13	Bacteria(100)	Proteobacteria(100)	Alphaproteobacteria(100)	Rhizobiales(100)	Brucellaceae(93)	Ochrobactrum(93)
Otu0046	2	3	4	3	2	3	0	0	0	Otu0046	24	Bacteria(100)	Proteobacteria(100)	Alphaproteobacteria(100)	Rhodobacterales(100)	Rhodobacteraceae(100)	Gemmobacter(100)
Otu0047	0	3	0	0	0	0	0	0	0	Otu0047	2	Bacteria(100)	Proteobacteria(100)	Alphaproteobacteria(100)	Rhizobiales(100)	unclassified(100)	unclassified(100)
Otu0054	4	5	0	0	0	0	0	0	0	Otu0054	7	Bacteria(100)	Proteobacteria(100)	Alphaproteobacteria(100)	Rhizobiales(100)	Phyllobacteriaceae(100)	unclassified(100)
Otu0066	2	1	1	0	0	0	0	3	0	Otu0066	5	Bacteria(100)	Proteobacteria(100)	Alphaproteobacteria(100)	Rhizobiales(100)	Phyllobacteriaceae(100)	Phyllobacterium(100)
Otu0068	2	0	0	0	0	0	0	0	0	Otu0068	1	Bacteria(100)	Proteobacteria(100)	Alphaproteobacteria(100)	Rhizobiales(100)	unclassified(100)	unclassified(100)
Otu0074	0	2	0	0	0	0	0	0	0	Otu0074	7	Bacteria(100)	Proteobacteria(100)	Alphaproteobacteria(100)	Rhizobiales(100)	Methylocystaceae(100)	unclassified(100)
Otu0079	2	0	0	0	0	0	0	0	0	Otu0079	2	Bacteria(100)	Proteobacteria(100)	Alphaproteobacteria(100)	Rhodobacterales(100)	Rhodobacteraceae(100)	unclassified(100)
Otu0081	3	0	0	0	0	0	0	0	0	Otu0081	3	Bacteria(100)	Proteobacteria(100)	Alphaproteobacteria(100)	Sphingomonadales(100)	unclassified(100)	unclassified(100)
Otu0085	2	1	0	0	0	0	0	0	0	Otu0085	4	Bacteria(100)	Proteobacteria(100)	Alphaproteobacteria(100)	Rhizobiales(100)	Phyllobacteriaceae(100)	Aminobacter(100)
Otu0091	1	2	1	0	0	0	0	0	0	Otu0091	5	Bacteria(100)	Proteobacteria(100)	Alphaproteobacteria(100)	Rhodobacterales(100)	Rhodobacteraceae(100)	unclassified(100)
Otu0114	1	1	2	0	0	1	0	0	0	Otu0114	10	Bacteria(100)	Proteobacteria(100)	Alphaproteobacteria(100)	Sphingomonadales(100)	Erythrobacteraceae(100)	unclassified(100)
Otu0117	1	1	1	0	0	0	0	0	0	Otu0117	5	Bacteria(100)	Proteobacteria(100)	Alphaproteobacteria(100)	Rhizobiales(100)	unclassified(100)	unclassified(100)
Otu0125	1	1	0	0	0	0	0	0	0	Otu0125	1	Bacteria(100)	Proteobacteria(100)	Alphaproteobacteria(100)	Sphingomonadales(100)	Sphingomonadaceae(100)	unclassified(100)
Otu0134	0	3	0	0	0	0	0	0	0	Otu0134	2	Bacteria(100)	Proteobacteria(100)	Alphaproteobacteria(100)	Rhizobiales(100)	Hyphomicrobiaceae(100)	Devosia(100)
Otu0138	0	3	1	0	0	0	0	0	0	Otu0138	21	Bacteria(100)	Proteobacteria(100)	Alphaproteobacteria(100)	Rhizobiales(100)	Phyllobacteriaceae(96)	Mesorhizobium(91)
Otu0165	1	0	1	0	0	0	4	0	0	Otu0165	5	Bacteria(100)	Proteobacteria(100)	Alphaproteobacteria(100)	Rhodobacterales(100)	Rhodobacteraceae(100)	Gemmobacter(61)
Otu0194	0	2	0	0	0	0	0	0	0	Otu0194	7	Bacteria(100)	Proteobacteria(100)	Alphaproteobacteria(100)	Sphingomonadales(100)	Sphingomonadaceae(100)	Sphingobium(100)
Otu0210	0	3	0	1	0	1	0	0	0	Otu0210	14	Bacteria(100)	Proteobacteria(100)	Alphaproteobacteria(100)	Rhizobiales(100)	Hyphomicrobiaceae(100)	Devosia(100)
Otu0212	0	5	2	0	0	0	0	2	0	Otu0212	22	Bacteria(100)	Proteobacteria(100)	Alphaproteobacteria(100)	Rhizobiales(100)	Bradyrhizobiaceae(100)	Bosea(100)
Otu0213	1	3	0	0	0	0	0	0	0	Otu0213	6	Bacteria(100)	Proteobacteria(100)	Alphaproteobacteria(100)	Caulobacterales(100)	Caulobacteraceae(100)	Brevundimonas(100)
Otu0253	0	4	0	0	0	0	0	0	0	Otu0253	10	Bacteria(100)	Proteobacteria(100)	Alphaproteobacteria(100)	Rhizobiales(100)	unclassified	unclassified
Otu0330	0	2	0	0	0	0	0	0	0	Otu0330	1	Bacteria(100)	Proteobacteria(100)	Alphaproteobacteria(100)	Rhodospirillales(100)	Acetobacteraceae(100)	Roseomonas(100)
Otu0332	0	2	0	0	0	0	0	0	0	Otu0332	3	Bacteria(100)	Proteobacteria(100)	Alphaproteobacteria(100)	unclassified(100)	unclassified(100)	unclassified(100)
Otu0349	0	1	1	0	0	0	0	0	0	Otu0349	2	Bacteria(100)	Proteobacteria(100)	Alphaproteobacteria(100)	Caulobacterales(100)	Caulobacteraceae(100)	Phenylobacterium(100)
Otu0361	0	0	0	0	0	0	8	0	0	Otu0361	6	Bacteria(100)	Proteobacteria(100)	Alphaproteobacteria(100)	Rhodobacterales(100)	Rhodobacteraceae(100)	Gemmobacter(84)
Otu0375	0	1	1	0	0	0	0	0	0	Otu0375	8	Bacteria(100)	Proteobacteria(100)	Alphaproteobacteria(100)	Rhodobacterales(100)	Rhodobacteraceae(100)	Catellibacterium(100)
Otu0407	0	1	0	0	0	1	0	0	0	Otu0407	11	Bacteria(100)	Proteobacteria(100)	Alphaproteobacteria(100)	Rhizobiales(100)	Methylocystaceae(100)	unclassified(64)
Otu0527	0	0	22	0	0	0	0	0	0	Otu0527	11	Bacteria(100)	Proteobacteria(100)	Alphaproteobacteria(100)	Rhodobacterales(100)	Rhodobacteraceae(100)	unclassified(100)
Otu0536	0	0	3	0	0	0	0	0	0	Otu0536	5	Bacteria(100)	Proteobacteria(100)	Alphaproteobacteria(100)	Sphingomonadales(100)	Sphingomonadaceae(100)	Sphingobium(100)
Otu0537	0	0	4	0	0	0	0	0	0	Otu0537	2	Bacteria(100)	Proteobacteria(100)	Alphaproteobacteria(100)	Rhizobiales(100)	Aurantimonadaceae(100)	Aurantimonas(100)
Otu0539	0	0	1	1	0	0	0	0	0	Otu0539	8	Bacteria(100)	Proteobacteria(100)	Alphaproteobacteria(100)	Rhodobacterales(100)	Rhodobacteraceae(100)	Ketogulonicigenium(100)
Otu0541	0	0	4	0	2	0	0	0	0	Otu0541	23	Bacteria(100)	Proteobacteria(100)	Alphaproteobacteria(100)	Rhizobiales(100)	unclassified(66)	unclassified(66)
Otu0544	0	0	2	0	1	0	0	33	0	Otu0544	28	Bacteria(100)	Proteobacteria(100)	Alphaproteobacteria(100)	Sphingomonadales(100)	Sphingomonadaceae(100)	Sphingobium(100)
Otu0549	0	0	3	0	0	0	0	0	0	Otu0549	5	Bacteria(100)	Proteobacteria(100)	Alphaproteobacteria(100)	Rhizobiales(100)	Rhizobiaceae(100)	Rhizobium(100)
Otu0560	0	0	2	0	0	0	0	0	0	Otu0560	2	Bacteria(100)	Proteobacteria(100)	Alphaproteobacteria(100)	Rhodobacterales(100)	Rhodobacteraceae(100)	unclassified(100)
Otu0573	0	0	2	0	0	0	0	0	0	Otu0573	5	Bacteria(100)	Proteobacteria(100)	Alphaproteobacteria(100)	Rhizobiales(100)	Bradyrhizobiaceae(100)	unclassified(100)
Otu0577	0	0	2	0	0	0	0	0	0	Otu0577	2	Bacteria(100)	Proteobacteria(100)	Alphaproteobacteria(100)	Rhizobiales(100)	Bradyrhizobiaceae(100)	unclassified(100)
Otu0586	0	0	2	0	0	0	0	0	0	Otu0586	1	Bacteria(100)	Proteobacteria(100)	Alphaproteobacteria(100)	Rhizobiales(100)	unclassified(100)	unclassified(100)
Otu0636	0	0	0	0	0	0	1	12	0	Otu0636	13	Bacteria(100)	Proteobacteria(100)	Alphaproteobacteria(100)	Rhizobiales(100)	unclassified(70)	unclassified(70)
Otu0675	0	0	1	0	3	0	0	0	0	Otu0675	8	Bacteria(100)	Proteobacteria(100)	Alphaproteobacteria(100)	Caulobacterales(100)	Caulobacteraceae(100)	Brevundimonas(100)
Otu0732	0	0	0	0	0	0	10	0	0	Otu0732	4	Bacteria(100)	Proteobacteria(100)	Alphaproteobacteria(100)	Sphingomonadales(100)	Sphingomonadaceae(100)	unclassified
Otu0797	0	0	0	1	2	0	0	0	0	Otu0797	14	Bacteria(100)	Proteobacteria(100)	Alphaproteobacteria(100)	Sphingomonadales(100)	Sphingomonadaceae(100)	Novosphingobium(100)
Otu0824	0	0	0	1	0	2	0	0	0	Otu0824	17	Bacteria(100)	Proteobacteria(100)	Alphaproteobacteria(100)	Rhizobiales(100)	Brucellaceae(65)	unclassified
Otu0844	0	0	0	2	0	0	0	0	0	Otu0844	1	Bacteria(100)	Proteobacteria(100)	Alphaproteobacteria(100)	Sphingomonadales(100)	Sphingomonadaceae(100)	Sphingomonas(100)
Otu0861	0	0	0	3	0	0	0	0	0	Otu0861	14	Bacteria(100)	Proteobacteria(100)	Alphaproteobacteria(100)	Rhizobiales(100)	Methylobacteriaceae(100)	Methylobacterium(100)
Otu1066	0	0	0	0	2	0	0	0	0	Otu1066	5	Bacteria(100)	Proteobacteria(100)	Alphaproteobacteria(100)	Rhizobiales(100)	Brucellaceae(100)	Ochrobactrum(100)
Otu1184	0	0	0	0	0	2	0	4	0	Otu1184	6	Bacteria(100)	Proteobacteria(100)	Alphaproteobacteria(100)	Sphingomonadales(100)	Sphingomonadaceae(100)	Sphingobium(100)
Otu0599	0	0	0	0	0	0	3	0	0	Otu0599	6	Bacteria(100)	Proteobacteria(100)	Alphaproteobacteria(67)	Rhizobiales(67)	unclassified	unclassified
Otu0111	0	3	6	0	0	0	0	0	0	Otu0111	7	Bacteria(100)	Firmicutes(100)	Bacilli(100)	Lactobacillales(100)	Leuconostocaceae(100)	Leuconostoc(100)
Otu0119	0	1	0	21	6	0	1	5	0	Otu0119	59	Bacteria(100)	Firmicutes(100)	Bacilli(100)	Lactobacillales(100)	Streptococcaceae(100)	Lactococcus(100)
Otu0127	1	0	0	0	0	0	0	13	0	Otu0127	40	Bacteria(100)	Firmicutes(100)	Bacilli(100)	Lactobacillales(100)	Streptococcaceae(100)	Streptococcus(100)
Otu0131	0	0	0	0	0	0	0	6	0	Otu0131	13	Bacteria(100)	Firmicutes(100)	Bacilli(100)	Lactobacillales(100)	Streptococcaceae(100)	Streptococcus(100)
Otu0147	0	0	0	17	4	0	0	19	0	Otu0147	85	Bacteria(100)	Firmicutes(100)	Bacilli(100)	Bacillales(100)	Staphylococcaceae(100)	Staphylococcus(100)
Otu0166	1	0	0	0	0	0	0	1	1	Otu0166	5	Bacteria(100)	Firmicutes(100)	Bacilli(100)	Bacillales(100)	Bacillales_Incertae_Sedis_XI(100)	Gemella(100)
Otu0184	1	0	0	0	0	0	0	2	0	Otu0184	8	Bacteria(100)	Firmicutes(100)	Bacilli(100)	Lactobacillales(100)	Aerococcaceae(100)	Abiotrophia(100)
Otu0214	0	0	369	0	0	0	27	0	891	Otu0214	390	Bacteria(100)	Firmicutes(100)	Bacilli(100)	Lactobacillales(100)	Enterococcaceae(100)	Enterococcus(100)
Otu0303	0	0	0	2	0	0	0	0	0	Otu0303	15	Bacteria(100)	Firmicutes(100)	Bacilli(100)	Lactobacillales(100)	Streptococcaceae(100)	Streptococcus(100)
Otu0530	0	0	21	0	0	0	0	0	0	Otu0530	15	Bacteria(100)	Firmicutes(100)	Bacilli(100)	Lactobacillales(100)	Enterococcaceae(100)	Enterococcus(100)
Otu0618	0	0	0	2	0	0	2	0	0	Otu0618	11	Bacteria(100)	Firmicutes(100)	Bacilli(100)	Lactobacillales(100)	Streptococcaceae(100)	Streptococcus(100)
Otu0768	0	0	0	13	1	0	0	0	0	Otu0768	44	Bacteria(100)	Firmicutes(100)	Bacilli(100)	Lactobacillales(100)	Streptococcaceae(100)	Streptococcus(100)
Otu0769	0	0	0	8	2	0	0	0	0	Otu0769	35	Bacteria(100)	Firmicutes(100)	Bacilli(100)	Lactobacillales(100)	Streptococcaceae(100)	Streptococcus(100)
Otu0774	0	0	0	3	7	6	0	0	0	Otu0774	24	Bacteria(100)	Firmicutes(100)	Bacilli(100)	Lactobacillales(100)	Enterococcaceae(100)	Enterococcus(100)
Otu0779	0	0	0	2	1	0	0	0	0	Otu0779	17	Bacteria(100)	Firmicutes(100)	Bacilli(100)	Lactobacillales(100)	Streptococcaceae(100)	Streptococcus(100)
Otu0784	0	0	0	5	0	0	0	0	0	Otu0784	18	Bacteria(100)	Firmicutes(100)	Bacilli(100)	Bacillales(100)	Staphylococcaceae(100)	Staphylococcus(100)
Otu0786	0	0	0	2	0	0	0	0	0	Otu0786	2	Bacteria(100)	Firmicutes(100)	Bacilli(100)	Lactobacillales(100)	Streptococcaceae(100)	Streptococcus(100)
Otu0788	0	0	0	2	0	0	0	0	0	Otu0788	8	Bacteria(100)	Firmicutes(100)	Bacilli(100)	Lactobacillales(100)	Streptococcaceae(100)	Streptococcus(100)
Otu0791	0	0	0	5	2	0	0	1	0	Otu0791	22	Bacteria(100)	Firmicutes(100)	Bacilli(100)	Bacillales(100)	Bacillales_Incertae_Sedis_XI(100)	Gemella(100)
Otu0793	0	0	0	4	0	0	0	0	0	Otu0793	9	Bacteria(100)	Firmicutes(100)	Bacilli(100)	Bacillales(100)	Staphylococcaceae(100)	Staphylococcus(100)
Otu0794	0	0	0	3	0	0	0	0	0	Otu0794	10	Bacteria(100)	Firmicutes(100)	Bacilli(100)	Lactobacillales(100)	Streptococcaceae(90)	Streptococcus(90)
Otu0798	0	0	0	2	0	0	0	0	0	Otu0798	6	Bacteria(100)	Firmicutes(100)	Bacilli(100)	Lactobacillales(100)	Streptococcaceae(100)	Streptococcus(100)
Otu0815	0	0	0	2	0	0	0	0	0	Otu0815	9	Bacteria(100)	Firmicutes(100)	Bacilli(100)	Lactobacillales(100)	Streptococcaceae(89)	Streptococcus(89)
Otu0816	0	0	0	3	0	0	0	0	0	Otu0816	4	Bacteria(100)	Firmicutes(100)	Bacilli(100)	Lactobacillales(100)	Streptococcaceae(100)	Streptococcus(100)
Otu0827	0	0	0	1	0	0	0	1	0	Otu0827	12	Bacteria(100)	Firmicutes(100)	Bacilli(100)	Bacillales(100)	Listeriaceae(100)	Brochothrix(100)
Otu0841	0	0	0	2	0	0	0	0	0	Otu0841	7	Bacteria(100)	Firmicutes(100)	Bacilli(100)	Lactobacillales(100)	Streptococcaceae(100)	Streptococcus(100)
Otu0883	0	0	0	2	0	0	0	0	0	Otu0883	8	Bacteria(100)	Firmicutes(100)	Bacilli(100)	Lactobacillales(100)	Streptococcaceae(100)	Streptococcus(100)
Otu1311	0	0	0	0	0	0	0	3	0	Otu1311	10	Bacteria(100)	Firmicutes(100)	Bacilli(100)	Lactobacillales(100)	Streptococcaceae(100)	Streptococcus(100)
Otu1330	0	0	0	0	0	0	0	3	0	Otu1330	7	Bacteria(100)	Firmicutes(100)	Bacilli(100)	Lactobacillales(100)	Streptococcaceae(100)	Streptococcus(100)
Otu0395	0	0	0	5	0	0	0	2	0	Otu0395	17	Bacteria(100)	Bacteroidetes(100)	Bacteroidia(100)	Bacteroidales(100)	Porphyromonadaceae(100)	Porphyromonas(100)
Otu0447	0	0	0	1	0	0	0	1	0	Otu0447	29	Bacteria(100)	Bacteroidetes(100)	Bacteroidia(100)	Bacteroidales(100)	Prevotellaceae(100)	Prevotella(100)
Otu0758	0	0	0	2	0	0	0	0	0	Otu0758	4	Bacteria(100)	Bacteroidetes(100)	Bacteroidia(100)	Bacteroidales(100)	unclassified(100)	unclassified(100)
Otu0777	0	0	0	8	0	0	0	0	0	Otu0777	13	Bacteria(100)	Bacteroidetes(100)	Bacteroidia(100)	Bacteroidales(100)	Prevotellaceae(100)	Prevotella(100)
Otu0787	0	0	0	2	0	0	0	0	0	Otu0787	9	Bacteria(100)	Bacteroidetes(100)	Bacteroidia(100)	Bacteroidales(100)	Prevotellaceae(100)	Prevotella(100)
Otu0808	0	0	0	1	1	0	0	2	0	Otu0808	11	Bacteria(100)	Bacteroidetes(100)	Bacteroidia(100)	Bacteroidales(100)	Porphyromonadaceae(73)	unclassified(73)
Otu0947	0	0	0	1	1	0	0	0	0	Otu0947	5	Bacteria(100)	Bacteroidetes(100)	Bacteroidia(100)	Bacteroidales(100)	Prevotellaceae(100)	Prevotella(100)
Otu0968	0	0	0	0	1	0	1	0	0	Otu0968	8	Bacteria(100)	Bacteroidetes(100)	Bacteroidia(100)	Bacteroidales(100)	Prevotellaceae(100)	Prevotella(100)
Otu1345	0	0	0	0	0	0	0	2	0	Otu1345	2	Bacteria(100)	Bacteroidetes(100)	Bacteroidia(100)	Bacteroidales(100)	Porphyromonadaceae(100)	Porphyromonas(100)
Otu0168	0	0	0	3	54	0	0	0	0	Otu0168	59	Bacteria(100)	Bacteroidetes(100)	Bacteroidia(77)	Bacteroidales(77)	unclassified(77)	unclassified(77)
Otu0012	18	0	0	0	0	0	0	0	0	Otu0012	15	Bacteria(100)	Proteobacteria(100)	Betaproteobacteria(100)	Burkholderiales(100)	Burkholderiaceae(54)	Burkholderia(54)
Otu0015	6	3	0	0	0	0	0	0	0	Otu0015	10	Bacteria(100)	Proteobacteria(100)	Betaproteobacteria(100)	Burkholderiales(100)	Comamonadaceae(100)	Pseudorhodoferax(90)
Otu0017	8	1	0	0	0	0	1	0	0	Otu0017	18	Bacteria(100)	Proteobacteria(100)	Betaproteobacteria(100)	Burkholderiales(100)	unclassified(95)	unclassified(95)
Otu0020	15	8	0	0	0	0	1	12	0	Otu0020	47	Bacteria(100)	Proteobacteria(100)	Betaproteobacteria(100)	Methylophilales(100)	Methylophilaceae(100)	Methylobacillus(100)
Otu0025	6	9	0	0	0	0	0	0	0	Otu0025	11	Bacteria(100)	Proteobacteria(100)	Betaproteobacteria(100)	Burkholderiales(100)	Comamonadaceae(100)	unclassified(100)
Otu0026	3	0	0	0	0	0	0	0	0	Otu0026	7	Bacteria(100)	Proteobacteria(100)	Betaproteobacteria(100)	Burkholderiales(100)	Comamonadaceae(100)	Variovorax(100)
Otu0027	2	14	0	0	0	4	2	0	0	Otu0027	16	Bacteria(100)	Proteobacteria(100)	Betaproteobacteria(100)	Burkholderiales(100)	Comamonadaceae(100)	unclassified(100)
Otu0032	4	28	2	0	0	0	3	0	0	Otu0032	22	Bacteria(100)	Proteobacteria(100)	Betaproteobacteria(100)	Burkholderiales(100)	Comamonadaceae(100)	Acidovorax(96)
Otu0053	3	0	0	0	0	0	0	0	0	Otu0053	3	Bacteria(100)	Proteobacteria(100)	Betaproteobacteria(100)	Burkholderiales(100)	Comamonadaceae(100)	unclassified(100)
Otu0060	1	0	0	0	2	0	0	1	0	Otu0060	11	Bacteria(100)	Proteobacteria(100)	Betaproteobacteria(100)	Burkholderiales(100)	Alcaligenaceae(100)	unclassified(55)
Otu0071	2	1	0	0	0	0	0	0	0	Otu0071	5	Bacteria(100)	Proteobacteria(100)	Betaproteobacteria(100)	Burkholderiales(100)	Comamonadaceae(100)	unclassified(100)
Otu0082	0	4	0	0	0	0	0	0	0	Otu0082	7	Bacteria(100)	Proteobacteria(100)	Betaproteobacteria(100)	unclassified(100)	unclassified(100)	unclassified(100)
Otu0095	0	3	0	0	0	0	0	0	0	Otu0095	3	Bacteria(100)	Proteobacteria(100)	Betaproteobacteria(100)	Burkholderiales(100)	unclassified(67)	unclassified(67)
Otu0107	1	0	0	0	0	0	1	12	0	Otu0107	14	Bacteria(100)	Proteobacteria(100)	Betaproteobacteria(100)	Burkholderiales(100)	Burkholderiaceae(100)	Ralstonia(100)
Otu0163	0	1	0	0	0	1	35	48	0	Otu0163	20	Bacteria(100)	Proteobacteria(100)	Betaproteobacteria(100)	Burkholderiales(100)	unclassified(100)	unclassified(100)
Otu0181	1	1	2	0	0	0	0	0	0	Otu0181	3	Bacteria(100)	Proteobacteria(100)	Betaproteobacteria(100)	Burkholderiales(100)	Comamonadaceae(100)	unclassified(100)
Otu0203	1	1	1	0	0	0	1	0	0	Otu0203	9	Bacteria(100)	Proteobacteria(100)	Betaproteobacteria(100)	Burkholderiales(100)	Comamonadaceae(100)	Variovorax(100)
Otu0287	0	2	2	0	0	0	0	0	0	Otu0287	5	Bacteria(100)	Proteobacteria(100)	Betaproteobacteria(100)	Burkholderiales(100)	Alcaligenaceae(100)	unclassified(100)
Otu0293	0	0	0	6	2	0	0	4	0	Otu0293	28	Bacteria(100)	Proteobacteria(100)	Betaproteobacteria(100)	Neisseriales(100)	Neisseriaceae(100)	Neisseria(100)
Otu0304	0	0	0	0	0	0	2	5	0	Otu0304	5	Bacteria(100)	Proteobacteria(100)	Betaproteobacteria(100)	Burkholderiales(100)	Burkholderiaceae(100)	unclassified(80)
Otu0324	0	8	0	0	0	0	0	0	0	Otu0324	4	Bacteria(100)	Proteobacteria(100)	Betaproteobacteria(100)	Burkholderiales(100)	Burkholderiaceae(100)	Burkholderia(100)
Otu0341	0	3	0	0	0	0	1	0	0	Otu0341	7	Bacteria(100)	Proteobacteria(100)	Betaproteobacteria(100)	Burkholderiales(100)	Alcaligenaceae(100)	Pigmentiphaga(100)
Otu0764	0	0	0	18	1	0	0	0	0	Otu0764	24	Bacteria(100)	Proteobacteria(100)	Betaproteobacteria(100)	Burkholderiales(100)	Burkholderiaceae(100)	Ralstonia(100)
Otu0778	0	0	0	0	0	9	0	0	0	Otu0778	4	Bacteria(100)	Proteobacteria(100)	Betaproteobacteria(100)	Burkholderiales(100)	Comamonadaceae(100)	unclassified(100)
Otu0796	0	0	0	2	0	0	0	0	0	Otu0796	5	Bacteria(100)	Proteobacteria(100)	Betaproteobacteria(100)	Burkholderiales(100)	Comamonadaceae(100)	Pseudorhodoferax(100)
Otu0800	0	0	0	5	0	14	0	0	0	Otu0800	30	Bacteria(100)	Proteobacteria(100)	Betaproteobacteria(100)	Burkholderiales(100)	Comamonadaceae(100)	unclassified(100)
Otu0823	0	0	0	1	1	0	0	0	0	Otu0823	5	Bacteria(100)	Proteobacteria(100)	Betaproteobacteria(100)	Burkholderiales(100)	Comamonadaceae(100)	unclassified(100)
Otu0865	0	0	0	1	6	11	0	0	0	Otu0865	12	Bacteria(100)	Proteobacteria(100)	Betaproteobacteria(100)	Methylophilales(100)	Methylophilaceae(100)	Methylobacillus(100)
Otu0910	0	0	0	1	0	1	0	0	0	Otu0910	5	Bacteria(100)	Proteobacteria(100)	Betaproteobacteria(100)	Burkholderiales(100)	Comamonadaceae(100)	Variovorax(100)
Otu1041	0	0	0	0	2	0	0	0	0	Otu1041	8	Bacteria(100)	Proteobacteria(100)	Betaproteobacteria(100)	Burkholderiales(100)	unclassified(100)	unclassified(100)
Otu1059	0	0	0	0	9	0	0	0	0	Otu1059	2	Bacteria(100)	Proteobacteria(100)	Betaproteobacteria(100)	Burkholderiales(100)	Comamonadaceae(100)	Hydrogenophaga(100)
Otu1065	0	0	0	0	3	0	0	0	0	Otu1065	9	Bacteria(100)	Proteobacteria(100)	Betaproteobacteria(100)	Burkholderiales(100)	Comamonadaceae(100)	Comamonas(100)
Otu0410	0	0	0	2	0	0	0	0	0	Otu0410	5	Bacteria(100)	Firmicutes(100)	Clostridia(100)	Clostridiales(100)	Lachnospiraceae(100)	Oribacterium(100)
Otu0836	0	0	0	2	0	0	0	0	0	Otu0836	2	Bacteria(100)	Firmicutes(100)	Clostridia(100)	Clostridiales(100)	Lachnospiraceae(100)	unclassified(100)
Otu0851	0	0	0	0	3	0	0	0	0	Otu0851	12	Bacteria(100)	Firmicutes(100)	Clostridia(100)	Clostridiales(100)	Lachnospiraceae(100)	unclassified(84)
Otu0875	0	0	0	2	0	0	0	0	0	Otu0875	4	Bacteria(100)	Firmicutes(100)	Clostridia(100)	Clostridiales(100)	Lachnospiraceae(100)	Lachnospiracea_incertae_sedis(75)
Otu0903	0	0	0	1	1	0	0	0	0	Otu0903	5	Bacteria(100)	Firmicutes(100)	Clostridia(100)	Clostridiales(100)	Lachnospiraceae(100)	unclassified(100)
Otu0954	0	0	0	0	6	0	0	0	0	Otu0954	17	Bacteria(100)	Firmicutes(100)	Clostridia(100)	Clostridiales(100)	Lachnospiraceae(100)	Clostridium_XlVa(71)
Otu0959	0	0	0	0	4	0	0	0	0	Otu0959	8	Bacteria(100)	Firmicutes(100)	Clostridia(100)	Clostridiales(100)	Lachnospiraceae(100)	Clostridium_XlVa(75)
Otu1276	0	0	0	0	0	0	1	0	26	Otu1276	61	Bacteria(100)	Firmicutes(100)	Clostridia(100)	Clostridiales(100)	Lachnospiraceae(100)	Clostridium_XlVa(99)
Otu1343	0	0	0	0	0	0	0	2	0	Otu1343	5	Bacteria(100)	Firmicutes(100)	Clostridia(100)	Clostridiales(100)	Clostridiales_Incertae_Sedis_XI(100)	Anaerococcus(100)
Otu1355	0	0	0	0	0	0	0	2	0	Otu1355	1	Bacteria(100)	Firmicutes(100)	Clostridia(100)	Clostridiales(100)	Ruminococcaceae(100)	unclassified(100)
Otu0162	0	4	0	0	0	0	0	0	0	Otu0162	7	Bacteria(100)	Proteobacteria(100)	Deltaproteobacteria(100)	Myxococcales(100)	unclassified(86)	unclassified(86)
Otu0011	11	16	3	18	0	49	0	4	0	Otu0011	55	Bacteria(100)	Bacteroidetes(100)	Flavobacteria(100)	Flavobacteriales(100)	Flavobacteriaceae(100)	unclassified(100)
Otu0086	1	2	0	1	0	0	0	0	0	Otu0086	4	Bacteria(100)	Bacteroidetes(100)	Flavobacteria(100)	Flavobacteriales(100)	Flavobacteriaceae(100)	Flavobacterium(75)
Otu0547	0	0	2	0	0	0	0	0	0	Otu0547	1	Bacteria(100)	Bacteroidetes(100)	Flavobacteria(100)	Flavobacteriales(100)	Flavobacteriaceae(100)	Wautersiella(100)
Otu0647	0	0	0	0	0	0	0	3	0	Otu0647	7	Bacteria(100)	Bacteroidetes(100)	Flavobacteria(100)	Flavobacteriales(100)	Flavobacteriaceae(100)	unclassified(100)
Otu0819	0	0	0	2	0	0	0	0	0	Otu0819	6	Bacteria(100)	Bacteroidetes(100)	Flavobacteria(100)	Flavobacteriales(100)	Flavobacteriaceae(100)	Flavobacterium(100)
Otu0933	0	0	0	0	0	0	0	14	0	Otu0933	9	Bacteria(100)	Bacteroidetes(100)	Flavobacteria(100)	Flavobacteriales(100)	Flavobacteriaceae(100)	Chryseobacterium(100)
Otu0934	0	0	0	0	0	2	0	0	0	Otu0934	5	Bacteria(100)	Bacteroidetes(100)	Flavobacteria(100)	Flavobacteriales(100)	Flavobacteriaceae(100)	unclassified(100)
Otu0939	0	0	0	0	0	0	0	2	0	Otu0939	2	Bacteria(100)	Bacteroidetes(100)	Flavobacteria(100)	Flavobacteriales(100)	Flavobacteriaceae(100)	unclassified(100)
Otu0958	0	0	0	0	0	3	0	0	0	Otu0958	7	Bacteria(100)	Bacteroidetes(100)	Flavobacteria(100)	Flavobacteriales(100)	Flavobacteriaceae(100)	unclassified(100)
Otu0986	0	0	0	0	0	0	0	3	0	Otu0986	3	Bacteria(100)	Bacteroidetes(100)	Flavobacteria(100)	Flavobacteriales(100)	Flavobacteriaceae(100)	Chryseobacterium(100)
Otu1117	0	0	0	0	0	0	0	4	0	Otu1117	4	Bacteria(100)	Bacteroidetes(100)	Flavobacteria(100)	Flavobacteriales(100)	Flavobacteriaceae(100)	Chryseobacterium(100)
Otu1270	0	0	0	0	0	0	2	0	0	Otu1270	4	Bacteria(100)	Bacteroidetes(100)	Flavobacteria(100)	Flavobacteriales(100)	Flavobacteriaceae(100)	Flavobacterium(100)
Otu1325	0	0	0	0	0	0	0	6	0	Otu1325	2	Bacteria(100)	Bacteroidetes(100)	Flavobacteria(100)	Flavobacteriales(100)	Flavobacteriaceae(100)	unclassified
Otu0257	0	0	0	0	1	0	0	3	0	Otu0257	14	Bacteria(100)	Fusobacteria(100)	Fusobacteria(100)	Fusobacteriales(100)	Fusobacteriaceae(100)	Fusobacterium(100)
Otu1332	0	0	0	0	0	0	0	2	0	Otu1332	3	Bacteria(100)	Fusobacteria(100)	Fusobacteria(100)	Fusobacteriales(100)	Fusobacteriaceae(100)	Clostridium_XIX(67)
Otu0001	250	124	18	0	0	0	0	0	0	Otu0001	153	Bacteria(100)	Proteobacteria(100)	Gammaproteobacteria(100)	Enterobacteriales(100)	Enterobacteriaceae(100)	Erwinia(66)
Otu0002	205	1	3	0	0	0	6	10	0	Otu0002	85	Bacteria(100)	Proteobacteria(100)	Gammaproteobacteria(100)	Pseudomonadales(100)	Pseudomonadaceae(100)	Pseudomonas(100)
Otu0003	42	18	0	0	0	0	0	0	0	Otu0003	28	Bacteria(100)	Proteobacteria(100)	Gammaproteobacteria(100)	Enterobacteriales(100)	Enterobacteriaceae(100)	unclassified(100)
Otu0005	29	3	23	0	0	0	1	33	0	Otu0005	79	Bacteria(100)	Proteobacteria(100)	Gammaproteobacteria(100)	Enterobacteriales(100)	Enterobacteriaceae(100)	unclassified(79)
Otu0006	28	6	1	3	11	0	6	17	0	Otu0006	33	Bacteria(100)	Proteobacteria(100)	Gammaproteobacteria(100)	Xanthomonadales(100)	Xanthomonadaceae(100)	Stenotrophomonas(94)
Otu0010	76	325	210	0	0	0	438	563	0	Otu0010	427	Bacteria(100)	Proteobacteria(100)	Gammaproteobacteria(100)	Enterobacteriales(100)	Enterobacteriaceae(100)	unclassified(68)
Otu0016	8	12	1	2	0	1	6	0	0	Otu0016	18	Bacteria(100)	Proteobacteria(100)	Gammaproteobacteria(100)	Xanthomonadales(100)	Xanthomonadaceae(100)	unclassified(100)
Otu0021	15	3	21	148	0	72	82	2	52	Otu0021	193	Bacteria(100)	Proteobacteria(100)	Gammaproteobacteria(100)	Enterobacteriales(100)	Enterobacteriaceae(100)	unclassified(97)
Otu0023	5	2	0	0	0	0	0	0	0	Otu0023	15	Bacteria(100)	Proteobacteria(100)	Gammaproteobacteria(100)	Xanthomonadales(100)	Xanthomonadaceae(100)	Pseudoxanthomonas(61)
Otu0038	2	2	1	0	0	0	2	6	1	Otu0038	34	Bacteria(100)	Proteobacteria(100)	Gammaproteobacteria(100)	Pseudomonadales(100)	Moraxellaceae(100)	Acinetobacter(100)
Otu0049	1	40	31	0	0	0	0	1	0	Otu0049	55	Bacteria(100)	Proteobacteria(100)	Gammaproteobacteria(100)	Xanthomonadales(100)	Xanthomonadaceae(100)	Stenotrophomonas(90)
Otu0061	1	12	0	0	0	0	32	15	0	Otu0061	30	Bacteria(100)	Proteobacteria(100)	Gammaproteobacteria(100)	Pseudomonadales(100)	Pseudomonadaceae(100)	Pseudomonas(100)
Otu0062	3	73	1	0	0	0	0	0	0	Otu0062	27	Bacteria(100)	Proteobacteria(100)	Gammaproteobacteria(100)	Xanthomonadales(100)	Xanthomonadaceae(100)	unclassified(100)
Otu0063	3	15	1	0	0	2	16	3	0	Otu0063	30	Bacteria(100)	Proteobacteria(100)	Gammaproteobacteria(100)	Xanthomonadales(100)	Xanthomonadaceae(100)	Stenotrophomonas(57)
Otu0075	2	1	0	0	0	0	0	0	0	Otu0075	6	Bacteria(100)	Proteobacteria(100)	Gammaproteobacteria(100)	Legionellales(100)	Legionellaceae(100)	Legionella(100)
Otu0121	0	1	1	0	0	0	0	0	0	Otu0121	7	Bacteria(100)	Proteobacteria(100)	Gammaproteobacteria(100)	Xanthomonadales(100)	Xanthomonadaceae(100)	unclassified(100)
Otu0137	0	1	0	0	0	1	0	1	0	Otu0137	10	Bacteria(100)	Proteobacteria(100)	Gammaproteobacteria(100)	Xanthomonadales(100)	Xanthomonadaceae(100)	Luteimonas(100)
Otu0189	0	0	2	0	0	0	1	0	0	Otu0189	9	Bacteria(100)	Proteobacteria(100)	Gammaproteobacteria(100)	Pseudomonadales(100)	Pseudomonadaceae(100)	Pseudomonas(100)
Otu0219	1	3	0	0	0	1	0	0	0	Otu0219	5	Bacteria(100)	Proteobacteria(100)	Gammaproteobacteria(100)	Xanthomonadales(100)	Xanthomonadaceae(100)	Xanthomonas(61)
Otu0236	0	0	0	0	0	0	76	1	1	Otu0236	20	Bacteria(100)	Proteobacteria(100)	Gammaproteobacteria(100)	Pseudomonadales(100)	Moraxellaceae(100)	Acinetobacter(100)
Otu0325	0	4	9	0	0	0	0	0	0	Otu0325	15	Bacteria(100)	Proteobacteria(100)	Gammaproteobacteria(100)	Pseudomonadales(100)	Pseudomonadaceae(100)	unclassified(100)
Otu0333	0	1	1	0	0	0	0	0	0	Otu0333	14	Bacteria(100)	Proteobacteria(100)	Gammaproteobacteria(100)	Enterobacteriales(100)	Enterobacteriaceae(100)	unclassified(86)
Otu0360	0	1	1	0	0	0	0	1	0	Otu0360	6	Bacteria(100)	Proteobacteria(100)	Gammaproteobacteria(100)	Pseudomonadales(100)	Moraxellaceae(100)	Acinetobacter(100)
Otu0528	0	0	8	0	0	0	0	4	0	Otu0528	10	Bacteria(100)	Proteobacteria(100)	Gammaproteobacteria(100)	Pseudomonadales(100)	Moraxellaceae(100)	Acinetobacter(100)
Otu0529	0	0	6	0	0	0	0	0	0	Otu0529	3	Bacteria(100)	Proteobacteria(100)	Gammaproteobacteria(100)	Pseudomonadales(100)	Moraxellaceae(100)	Acinetobacter(100)
Otu0531	0	0	11	0	0	0	3	5	0	Otu0531	20	Bacteria(100)	Proteobacteria(100)	Gammaproteobacteria(100)	Pseudomonadales(100)	Moraxellaceae(100)	Acinetobacter(100)
Otu0533	0	0	8	0	0	0	0	0	0	Otu0533	5	Bacteria(100)	Proteobacteria(100)	Gammaproteobacteria(100)	Pseudomonadales(100)	Moraxellaceae(100)	Acinetobacter(100)
Otu0550	0	0	2	0	0	0	1	10	0	Otu0550	8	Bacteria(100)	Proteobacteria(100)	Gammaproteobacteria(100)	Pseudomonadales(100)	Moraxellaceae(100)	Acinetobacter(100)
Otu0554	0	0	1	1	1	0	0	0	0	Otu0554	12	Bacteria(100)	Proteobacteria(100)	Gammaproteobacteria(100)	Pseudomonadales(100)	Moraxellaceae(100)	Acinetobacter(100)
Otu0555	0	0	0	0	11	0	3	1	18	Otu0555	42	Bacteria(100)	Proteobacteria(100)	Gammaproteobacteria(100)	Enterobacteriales(100)	Enterobacteriaceae(100)	Yersinia(72)
Otu0556	0	0	3	0	0	0	0	0	0	Otu0556	4	Bacteria(100)	Proteobacteria(100)	Gammaproteobacteria(100)	Legionellales(100)	Legionellaceae(100)	Legionella(100)
Otu0622	0	0	0	1	0	0	0	1	0	Otu0622	6	Bacteria(100)	Proteobacteria(100)	Gammaproteobacteria(100)	Xanthomonadales(100)	Xanthomonadaceae(100)	unclassified(100)
Otu0639	0	0	0	0	0	0	3	0	8	Otu0639	21	Bacteria(100)	Proteobacteria(100)	Gammaproteobacteria(100)	Enterobacteriales(100)	Enterobacteriaceae(100)	unclassified(100)
Otu0762	0	0	0	521	640	605	0	0	0	Otu0762	461	Bacteria(100)	Proteobacteria(100)	Gammaproteobacteria(100)	Enterobacteriales(100)	Enterobacteriaceae(100)	unclassified(78)
Otu0765	0	0	0	7	0	1	0	0	0	Otu0765	5	Bacteria(100)	Proteobacteria(100)	Gammaproteobacteria(100)	Pseudomonadales(100)	Moraxellaceae(100)	Acinetobacter(100)
Otu0770	0	0	0	2	0	0	0	0	0	Otu0770	2	Bacteria(100)	Proteobacteria(100)	Gammaproteobacteria(100)	Xanthomonadales(100)	Xanthomonadaceae(100)	unclassified(100)
Otu0771	0	0	0	6	14	0	0	0	0	Otu0771	9	Bacteria(100)	Proteobacteria(100)	Gammaproteobacteria(100)	Alteromonadales(100)	Psychromonadaceae(100)	Psychromonas(100)
Otu0772	0	0	0	10	0	0	0	0	0	Otu0772	10	Bacteria(100)	Proteobacteria(100)	Gammaproteobacteria(100)	Enterobacteriales(100)	Enterobacteriaceae(100)	Pantoea(100)
Otu0776	0	0	0	2	0	5	0	0	0	Otu0776	6	Bacteria(100)	Proteobacteria(100)	Gammaproteobacteria(100)	Pseudomonadales(100)	Moraxellaceae(100)	Acinetobacter(100)
Otu0783	0	0	0	1	0	11	0	0	0	Otu0783	31	Bacteria(100)	Proteobacteria(100)	Gammaproteobacteria(100)	Pseudomonadales(100)	Pseudomonadaceae(100)	Pseudomonas(100)
Otu0785	0	0	0	1	3	179	0	0	0	Otu0785	108	Bacteria(100)	Proteobacteria(100)	Gammaproteobacteria(100)	Enterobacteriales(100)	Enterobacteriaceae(100)	unclassified(79)
Otu0795	0	0	0	1	0	3	0	0	0	Otu0795	5	Bacteria(100)	Proteobacteria(100)	Gammaproteobacteria(100)	Pseudomonadales(100)	Moraxellaceae(100)	Acinetobacter(100)
Otu0805	0	0	0	4	2	0	0	0	0	Otu0805	8	Bacteria(100)	Proteobacteria(100)	Gammaproteobacteria(100)	Pasteurellales(100)	Pasteurellaceae(100)	unclassified(100)
Otu0806	0	0	0	2	0	0	0	0	0	Otu0806	3	Bacteria(100)	Proteobacteria(100)	Gammaproteobacteria(100)	Pasteurellales(100)	Pasteurellaceae(100)	unclassified(100)
Otu0822	0	0	0	1	4	4	0	0	0	Otu0822	18	Bacteria(100)	Proteobacteria(100)	Gammaproteobacteria(100)	Xanthomonadales(100)	Xanthomonadaceae(100)	unclassified
Otu0838	0	0	0	4	21	0	0	0	0	Otu0838	40	Bacteria(100)	Proteobacteria(100)	Gammaproteobacteria(100)	Enterobacteriales(100)	Enterobacteriaceae(100)	unclassified(98)
Otu0846	0	0	0	0	1	0	2	0	0	Otu0846	4	Bacteria(100)	Proteobacteria(100)	Gammaproteobacteria(100)	Enterobacteriales(100)	Enterobacteriaceae(100)	Brenneria(100)
Otu0855	0	0	0	0	5	0	0	0	0	Otu0855	6	Bacteria(100)	Proteobacteria(100)	Gammaproteobacteria(100)	Pseudomonadales(100)	Pseudomonadaceae(100)	Pseudomonas(100)
Otu0859	0	0	0	0	2	0	0	0	0	Otu0859	6	Bacteria(100)	Proteobacteria(100)	Gammaproteobacteria(100)	Pseudomonadales(100)	Pseudomonadaceae(100)	Pseudomonas(100)
Otu0869	0	0	0	0	0	3	0	0	0	Otu0869	9	Bacteria(100)	Proteobacteria(100)	Gammaproteobacteria(100)	Xanthomonadales(100)	Xanthomonadaceae(100)	Luteimonas(100)
Otu0870	0	0	0	1	0	2	0	0	0	Otu0870	5	Bacteria(100)	Proteobacteria(100)	Gammaproteobacteria(100)	Pseudomonadales(100)	Moraxellaceae(80)	Alkanindiges(80)
Otu0904	0	0	0	0	5	0	0	0	0	Otu0904	25	Bacteria(100)	Proteobacteria(100)	Gammaproteobacteria(100)	Enterobacteriales(100)	Enterobacteriaceae(100)	unclassified(61)
Otu0912	0	0	0	0	6	0	0	0	0	Otu0912	9	Bacteria(100)	Proteobacteria(100)	Gammaproteobacteria(100)	Xanthomonadales(100)	Xanthomonadaceae(100)	Stenotrophomonas(56)
Otu0915	0	0	0	0	0	10	0	0	0	Otu0915	24	Bacteria(100)	Proteobacteria(100)	Gammaproteobacteria(100)	Enterobacteriales(100)	Enterobacteriaceae(100)	unclassified(88)
Otu0921	0	0	0	0	0	0	4	0	11	Otu0921	20	Bacteria(100)	Proteobacteria(100)	Gammaproteobacteria(100)	Enterobacteriales(100)	Enterobacteriaceae(100)	unclassified(90)
Otu0926	0	0	0	1	0	0	5	0	89	Otu0926	42	Bacteria(100)	Proteobacteria(100)	Gammaproteobacteria(100)	Enterobacteriales(100)	Enterobacteriaceae(100)	unclassified(84)
Otu0980	0	0	0	0	0	2	0	0	0	Otu0980	6	Bacteria(100)	Proteobacteria(100)	Gammaproteobacteria(100)	Pseudomonadales(100)	Moraxellaceae(100)	Alkanindiges(67)
Otu0990	0	0	0	0	0	4	0	0	0	Otu0990	6	Bacteria(100)	Proteobacteria(100)	Gammaproteobacteria(100)	Pseudomonadales(100)	Moraxellaceae(100)	Acinetobacter(100)
Otu1056	0	0	0	0	73	0	0	0	0	Otu1056	43	Bacteria(100)	Proteobacteria(100)	Gammaproteobacteria(100)	Pseudomonadales(100)	Pseudomonadaceae(100)	Pseudomonas(98)
Otu1057	0	0	0	0	68	0	0	0	0	Otu1057	22	Bacteria(100)	Proteobacteria(100)	Gammaproteobacteria(100)	Enterobacteriales(100)	Enterobacteriaceae(100)	unclassified(100)
Otu1058	0	0	0	0	2	0	0	0	0	Otu1058	5	Bacteria(100)	Proteobacteria(100)	Gammaproteobacteria(100)	Enterobacteriales(100)	Enterobacteriaceae(100)	unclassified(80)
Otu1060	0	0	0	0	7	0	0	0	0	Otu1060	50	Bacteria(100)	Proteobacteria(100)	Gammaproteobacteria(100)	Enterobacteriales(100)	Enterobacteriaceae(100)	unclassified
Otu1062	0	0	0	0	4	0	0	0	0	Otu1062	6	Bacteria(100)	Proteobacteria(100)	Gammaproteobacteria(100)	Enterobacteriales(100)	Enterobacteriaceae(100)	unclassified(100)
Otu1180	0	0	0	0	0	2	0	0	0	Otu1180	4	Bacteria(100)	Proteobacteria(100)	Gammaproteobacteria(100)	Pseudomonadales(100)	Pseudomonadaceae(100)	Pseudomonas(100)
Otu1263	0	0	0	0	0	0	128	2	0	Otu1263	23	Bacteria(100)	Proteobacteria(100)	Gammaproteobacteria(100)	Pseudomonadales(100)	Moraxellaceae(100)	Acinetobacter(100)
Otu1265	0	0	0	0	0	0	5	0	0	Otu1265	7	Bacteria(100)	Proteobacteria(100)	Gammaproteobacteria(100)	Enterobacteriales(100)	Enterobacteriaceae(100)	unclassified(100)
Otu1267	0	0	0	0	0	0	2	0	0	Otu1267	2	Bacteria(100)	Proteobacteria(100)	Gammaproteobacteria(100)	Enterobacteriales(100)	Enterobacteriaceae(100)	unclassified
Otu1283	0	0	0	0	0	0	2	0	0	Otu1283	2	Bacteria(100)	Proteobacteria(100)	Gammaproteobacteria(100)	Enterobacteriales(100)	Enterobacteriaceae(100)	unclassified(100)
Otu1327	0	0	0	0	0	0	0	3	0	Otu1327	5	Bacteria(100)	Proteobacteria(100)	Gammaproteobacteria(100)	Enterobacteriales(100)	Enterobacteriaceae(100)	unclassified(100)
Otu1364	0	0	0	0	0	0	0	2	0	Otu1364	6	Bacteria(100)	Proteobacteria(100)	Gammaproteobacteria(100)	Enterobacteriales(100)	Enterobacteriaceae(100)	unclassified(84)
Otu0113	2	2	0	0	0	0	0	0	0	Otu0113	5	Bacteria(100)	Verrucomicrobia(100)	Opitutae(100)	Opitutales(100)	Opitutaceae(100)	Opitutus(61)
Otu0007	69	17	0	0	0	0	0	1	0	Otu0007	36	Bacteria(100)	Bacteroidetes(100)	Sphingobacteria(100)	Sphingobacteriales(100)	Sphingobacteriaceae(100)	Olivibacter(98)
Otu0013	12	0	0	0	0	0	0	0	0	Otu0013	2	Bacteria(100)	Bacteroidetes(100)	Sphingobacteria(100)	Sphingobacteriales(100)	Chitinophagaceae(100)	Niabella(100)
Otu0014	10	3	1	0	0	0	0	0	0	Otu0014	12	Bacteria(100)	Bacteroidetes(100)	Sphingobacteria(100)	Sphingobacteriales(100)	Sphingobacteriaceae(100)	unclassified(100)
Otu0037	12	11	1	11	21	11	117	83	0	Otu0037	131	Bacteria(100)	Bacteroidetes(100)	Sphingobacteria(100)	Sphingobacteriales(100)	Sphingobacteriaceae(100)	unclassified(100)
Otu0041	1	6	0	0	0	0	0	0	0	Otu0041	4	Bacteria(100)	Bacteroidetes(100)	Sphingobacteria(100)	Sphingobacteriales(100)	Chitinophagaceae(100)	unclassified(100)
Otu0048	3	0	0	0	0	0	0	0	0	Otu0048	6	Bacteria(100)	Bacteroidetes(100)	Sphingobacteria(100)	Sphingobacteriales(100)	Chitinophagaceae(100)	unclassified(100)
Otu0052	5	0	0	0	0	0	0	0	0	Otu0052	8	Bacteria(100)	Bacteroidetes(100)	Sphingobacteria(100)	Sphingobacteriales(100)	Sphingobacteriaceae(100)	unclassified(100)
Otu0058	2	0	0	0	0	0	0	0	0	Otu0058	5	Bacteria(100)	Bacteroidetes(100)	Sphingobacteria(100)	Sphingobacteriales(100)	Chitinophagaceae(100)	unclassified(100)
Otu0077	2	1	0	0	0	1	0	0	0	Otu0077	9	Bacteria(100)	Bacteroidetes(100)	Sphingobacteria(100)	Sphingobacteriales(100)	Cytophagaceae(100)	Dyadobacter(100)
Otu0093	1	0	1	0	0	0	0	0	0	Otu0093	4	Bacteria(100)	Bacteroidetes(100)	Sphingobacteria(100)	Sphingobacteriales(100)	Sphingobacteriaceae(100)	Sphingobacterium(100)
Otu0096	2	1	0	0	0	0	0	0	0	Otu0096	6	Bacteria(100)	Bacteroidetes(100)	Sphingobacteria(100)	Sphingobacteriales(100)	Cytophagaceae(100)	Dyadobacter(100)
Otu0098	2	0	0	0	0	0	1	0	0	Otu0098	3	Bacteria(100)	Bacteroidetes(100)	Sphingobacteria(100)	Sphingobacteriales(100)	Sphingobacteriaceae(100)	unclassified(100)
Otu0227	2	1	0	0	0	0	0	0	0	Otu0227	2	Bacteria(100)	Bacteroidetes(100)	Sphingobacteria(100)	Sphingobacteriales(100)	Sphingobacteriaceae(100)	unclassified(100)
Otu0243	0	3	0	0	0	0	0	0	0	Otu0243	4	Bacteria(100)	Bacteroidetes(100)	Sphingobacteria(100)	Sphingobacteriales(100)	Sphingobacteriaceae(100)	unclassified(100)
Otu0294	0	2	0	0	0	0	0	0	0	Otu0294	5	Bacteria(100)	Bacteroidetes(100)	Sphingobacteria(100)	Sphingobacteriales(100)	Cytophagaceae(61)	unclassified(61)
Otu0427	0	1	0	0	2	0	0	0	0	Otu0427	6	Bacteria(100)	Bacteroidetes(100)	Sphingobacteria(100)	Sphingobacteriales(100)	Sphingobacteriaceae(100)	unclassified
Otu0574	0	0	1	0	0	0	3	0	0	Otu0574	5	Bacteria(100)	Bacteroidetes(100)	Sphingobacteria(100)	Sphingobacteriales(100)	Chitinophagaceae(100)	unclassified(100)
Otu0652	0	0	0	5	0	3	0	0	0	Otu0652	7	Bacteria(100)	Bacteroidetes(100)	Sphingobacteria(100)	Sphingobacteriales(100)	Chitinophagaceae(100)	unclassified(100)
Otu0773	0	0	0	2	0	3	0	0	0	Otu0773	9	Bacteria(100)	Bacteroidetes(100)	Sphingobacteria(100)	Sphingobacteriales(100)	Chitinophagaceae(100)	Niabella(100)
Otu0804	0	0	0	1	2	11	0	0	0	Otu0804	18	Bacteria(100)	Bacteroidetes(100)	Sphingobacteria(100)	Sphingobacteriales(100)	Sphingobacteriaceae(100)	Sphingobacterium(100)
Otu0807	0	0	0	1	0	2	0	0	0	Otu0807	10	Bacteria(100)	Bacteroidetes(100)	Sphingobacteria(100)	Sphingobacteriales(100)	Sphingobacteriaceae(100)	Sphingobacterium(100)
Otu0809	0	0	0	2	3	2	0	0	0	Otu0809	17	Bacteria(100)	Bacteroidetes(100)	Sphingobacteria(100)	Sphingobacteriales(100)	Sphingobacteriaceae(100)	unclassified(100)
Otu0891	0	0	0	2	1	3	0	0	0	Otu0891	10	Bacteria(100)	Bacteroidetes(100)	Sphingobacteria(100)	Sphingobacteriales(100)	Sphingobacteriaceae(100)	unclassified(100)
Otu1061	0	0	0	0	4	0	0	0	0	Otu1061	2	Bacteria(100)	Bacteroidetes(100)	Sphingobacteria(100)	Sphingobacteriales(100)	Chitinophagaceae(100)	Filimonas(100)
Otu1078	0	0	0	0	0	2	0	0	0	Otu1078	4	Bacteria(100)	Bacteroidetes(100)	Sphingobacteria(100)	Sphingobacteriales(100)	Sphingobacteriaceae(100)	Olivibacter(75)
Otu0580	0	0	1	1	0	1	0	0	0	Otu0580	6	Bacteria(100)	TM7(100)	TM7_class_incertae_sedis(100)	TM7_order_incertae_sedis(100)	TM7_family_incertae_sedis(100)	TM7_genus_incertae_sedis(100)
Otu0022	6	2	2	0	0	0	0	0	0	Otu0022	8	Bacteria(100)	Proteobacteria(100)	unclassified(100)	unclassified(100)	unclassified(100)	unclassified(100)
Otu0030	6	8	1	0	0	0	0	0	0	Otu0030	9	Bacteria(100)	Bacteroidetes(100)	unclassified(100)	unclassified(100)	unclassified(100)	unclassified(100)
Otu0031	5	15	1	0	0	0	0	0	0	Otu0031	3	Bacteria(100)	Proteobacteria(100)	unclassified(100)	unclassified(100)	unclassified(100)	unclassified(100)
Otu0092	0	2	1	0	0	0	0	0	0	Otu0092	10	Bacteria(100)	Proteobacteria(100)	unclassified(100)	unclassified(100)	unclassified(100)	unclassified(100)
Otu0178	0	0	0	0	1	0	0	1	0	Otu0178	14	Bacteria(100)	Bacteroidetes(100)	unclassified(100)	unclassified(100)	unclassified(100)	unclassified(100)
Otu0534	0	0	4	0	0	0	0	0	0	Otu0534	1	Bacteria(100)	Bacteroidetes(100)	unclassified(100)	unclassified(100)	unclassified(100)	unclassified(100)
Otu0546	0	0	3	0	0	0	0	0	0	Otu0546	2	Bacteria(100)	unclassified(100)	unclassified(100)	unclassified(100)	unclassified(100)	unclassified(100)
Otu0576	0	0	3	0	0	0	0	0	0	Otu0576	2	Bacteria(100)	Proteobacteria(100)	unclassified(100)	unclassified(100)	unclassified(100)	unclassified(100)
Otu0789	0	0	0	2	0	0	0	0	0	Otu0789	2	Bacteria(100)	unclassified(100)	unclassified(100)	unclassified(100)	unclassified(100)	unclassified(100)
Otu0871	0	0	0	1	0	0	0	2	0	Otu0871	5	Bacteria(100)	unclassified(100)	unclassified(100)	unclassified(100)	unclassified(100)	unclassified(100)
Otu1264	0	0	0	0	0	0	5	4	0	Otu1264	3	Bacteria(100)	Proteobacteria(100)	unclassified(100)	unclassified(100)	unclassified(100)	unclassified(100)
Otu0135	1	0	0	0	0	0	0	1	0	Otu0135	12	Bacteria(100)	Proteobacteria(100)	unclassified(59)	unclassified(59)	unclassified(59)	unclassified(59)
Otu0008	13	22	3	0	0	1	13	0	0	Otu0008	31	Bacteria(100)	Proteobacteria(100)	unclassified(81)	unclassified(81)	unclassified(81)	unclassified(81)
Otu0445	0	1	0	0	0	1	0	0	0	Otu0445	3	Bacteria(100)	Verrucomicrobia(100)	Verrucomicrobiae(100)	Verrucomicrobiales(100)	Verrucomicrobiaceae(100)	Luteolibacter(100)
Otu0780	0	0	0	1	0	3	0	0	0	Otu0780	6	Bacteria(100)	Verrucomicrobia(100)	Verrucomicrobiae(100)	Verrucomicrobiales(100)	Verrucomicrobiaceae(100)	Luteolibacter(100)
Otu1005	0	0	0	1	0	4	0	0	0	Otu1005	2	Bacteria(100)	Verrucomicrobia(100)	Verrucomicrobiae(100)	Verrucomicrobiales(100)	Verrucomicrobiaceae(100)	Luteolibacter(100)
