# Supplementary material for: Host-plant induced changes in microbial community structure and midgut gene expression in an invasive polyphage (Anoplophora glabripennis)
Source: Sci Rep. 2018 Jun 25;8:9620. doi: 10.1038/s41598-018-27476-0 (PMC6018227; doi:10.1038/s41598-018-27476-0)
Supplement: Supplementary file 3 — Supplementary Dataset 2 [file 41598_2018_27476_MOESM3_ESM.xlsx]

## Sheet: Sheet1
Group	OH12C.ITS5	OH18C.ITS5	OH19C.ITS5	PN31.ITS5	PN51.ITS5	PN55.ITS5	PT29.ITS5	PT40.ITS5	PT9.ITS5	Kingdom	Phylum	Class	Order	Family	Genus
Otu001	1057	144	0	0	18	0	0	0	0	Fungi(100)	Ascomycota(100)	Saccharomycetes(100)	Saccharomycetales(100)	unidentified(100)	unidentified(100)
Otu002	2619	670	0	0	2057	282	13	0	0	Fungi(100)	Basidiomycota(100)	Tremellomycetes(95)	unclassified	unclassified	unclassified
Otu003	63	13	0	0	0	0	0	0	0	Fungi(100)	Ascomycota(100)	Leotiomycetes(100)	Helotiales(100)	Incertae_sedis(100)	Cadophora(100)
Otu004	0	0	49	0	8	7	7	14	0	Fungi(100)	Ascomycota(100)	Sordariomycetes(100)	Hypocreales(100)	Nectriaceae(100)	Haematonectria(99)
Otu005	0	0	238	0	0	0	0	0	0	Fungi(100)	Basidiomycota(98)	unclassified	unclassified	unclassified	unclassified
Otu006	3	3	17	1	21	11	7	23	10	Fungi(100)	Ascomycota(100)	Sordariomycetes(100)	Hypocreales(100)	Nectriaceae(100)	Haematonectria(97)
Otu007	0	0	0	0	0	57	0	0	0	Fungi(100)	unclassified	unclassified	unclassified	unclassified	unclassified
Otu008	0	0	0	0	0	0	0	4	0	Fungi(100)	Ascomycota(100)	Dothideomycetes(100)	Capnodiales(93)	Incertae_sedis(86)	Capnobotryella(86)
Otu009	2	1	8	9	6	0	4	1	37	Fungi(100)	Ascomycota(100)	Saccharomycetes(100)	Saccharomycetales(100)	Debaryomycetaceae(100)	Meyerozyma(100)
Otu010	0	0	0	18	0	1	0	0	2	Fungi(100)	Basidiomycota(100)	Incertae_sedis(100)	Malasseziales(100)	unidentified(100)	unidentified(100)
Otu011	29	2	131	0	1	0	25	106	92	Fungi(100)	Ascomycota(100)	Saccharomycetes(100)	Saccharomycetales(100)	Incertae_sedis(100)	Cyberlindnera(100)
Otu012	1980	295	200	0	1	0	7940	215	0	Fungi(100)	Ascomycota(99)	Saccharomycetes(99)	Saccharomycetales(99)	unidentified(99)	unidentified(99)
Otu013	36	8	0	0	0	0	0	0	0	Fungi(100)	Ascomycota(100)	unclassified	unclassified	unclassified	unclassified
Otu014	5	0	0	0	0	0	0	0	0	Fungi(100)	Basidiomycota(100)	Microbotryomycetes(100)	Sporidiobolales(99)	Incertae_sedis(99)	Rhodotorula(99)
Otu015	0	0	0	2	1	1	5	0	0	Fungi(100)	Ascomycota(100)	Saccharomycetes(100)	Saccharomycetales(100)	Incertae_sedis(100)	Cyberlindnera(99)
Otu016	1	1	9	0	0	0	0	0	0	Fungi(100)	Ascomycota(100)	Leotiomycetes(89)	Helotiales(88)	Incertae_sedis(88)	Cadophora(88)
Otu017	1	0	8	0	0	0	0	0	0	Fungi(100)	Ascomycota(100)	Sordariomycetes(100)	Diaporthales(92)	Valsaceae(80)	Diplodina(80)
Otu018	4	10	11	0	9	1	174	9	0	Fungi(100)	Ascomycota(100)	Saccharomycetes(100)	Saccharomycetales(100)	unidentified(100)	unidentified(100)
Otu019	30	53	0	0	0	0	0	0	0	Fungi(100)	Ascomycota(100)	Dothideomycetes(100)	Botryosphaeriales(100)	Botryosphaeriaceae(100)	Sphaeropsis(80)
Otu020	0	0	0	0	0	381	0	13	0	Fungi(100)	Ascomycota(100)	Sordariomycetes(100)	Microascales(100)	Microascaceae(100)	Graphium(100)
Otu021	0	0	0	0	0	0	0	0	4	Fungi(100)	Basidiomycota(99)	Agaricomycetes(97)	Polyporales(90)	Meruliaceae(90)	Resinicium(89)
Otu022	0	0	0	0	0	0	4	0	111	Fungi(100)	Ascomycota(100)	Saccharomycetes(100)	Saccharomycetales(100)	Saccharomycetaceae(100)	Kluyveromyces(100)
Otu023	44	0	0	0	0	0	0	0	0	Fungi(100)	Ascomycota(100)	Eurotiomycetes(100)	Eurotiales(100)	Incertae_sedis(100)	Kendrickiella(100)
Otu024	0	0	0	0	0	0	13	0	0	Fungi(100)	Ascomycota(100)	Dothideomycetes(100)	Pleosporales(100)	Leptosphaeriaceae(100)	Peyronellaea(100)
Otu025	0	1	0	0	0	0	0	0	0	Fungi(100)	Ascomycota(100)	Dothideomycetes(83)	unclassified	unclassified	unclassified
Otu026	0	7	0	0	0	0	0	0	0	Fungi(100)	Ascomycota(100)	Sordariomycetes(100)	Microascales(100)	Microascaceae(100)	Petriella(100)
Otu027	0	0	0	2	0	0	0	0	0	Fungi(100)	Ascomycota(100)	unclassified	unclassified	unclassified	unclassified
Otu028	0	0	1	0	0	0	0	0	0	Fungi(100)	Ascomycota(100)	Sordariomycetes(96)	Diaporthales(96)	unclassified	unclassified
Otu029	0	0	1	0	0	0	0	0	0	Fungi(100)	Ascomycota(100)	Saccharomycetes(83)	Saccharomycetales(83)	Debaryomycetaceae(83)	unidentified(83)
Otu030	0	11	0	0	0	0	0	0	0	Fungi(100)	Ascomycota(100)	unclassified	unclassified	unclassified	unclassified
Otu031	0	0	0	0	0	0	2	1	1	Fungi(100)	Ascomycota(100)	Saccharomycetes(100)	Saccharomycetales(100)	Pichiaceae(100)	Ogataea(100)
Otu032	0	0	3	0	0	0	0	0	0	Fungi(100)	Ascomycota(95)	unclassified	unclassified	unclassified	unclassified
Otu033	0	9	0	0	2893	563	7	0	0	Fungi(100)	Basidiomycota(98)	Tremellomycetes(96)	unclassified	unclassified	unclassified
Otu034	5	4	0	0	0	0	0	0	0	Fungi(100)	Ascomycota(100)	Dothideomycetes(97)	Pleosporales(97)	Incertae_sedis(97)	Pyrenochaeta(87)
Otu035	1357	279	302	0	61	0	97	0	0	Fungi(100)	Ascomycota(100)	Saccharomycetes(100)	Saccharomycetales(100)	unidentified(99)	unidentified(99)
Otu036	0	0	0	0	0	143	0	0	0	Fungi(100)	unclassified	unclassified	unclassified	unclassified	unclassified
Otu037	11	0	0	0	1	0	0	0	1	Fungi(100)	Ascomycota(100)	Saccharomycetes(100)	Saccharomycetales(100)	Saccharomycetaceae(100)	Debaryomyces(100)
Otu038	1	0	2	0	0	0	0	0	0	Fungi(100)	Ascomycota(100)	Sordariomycetes(92)	Diaporthales(92)	unclassified	unclassified
Otu039	0	0	0	0	14	0	1	1	0	Fungi(100)	Ascomycota(100)	Sordariomycetes(100)	Hypocreales(100)	Nectriaceae(100)	Fusarium(93)
Otu040	0	0	0	0	5	0	0	0	0	Fungi(100)	Ascomycota(100)	Saccharomycetes(100)	Saccharomycetales(100)	unclassified	unclassified
Otu041	1	1	0	0	0	0	0	0	0	Fungi(100)	Ascomycota(100)	Sordariomycetes(93)	Sordariales(93)	Cephalothecaceae(93)	Phialemonium(93)
Otu042	0	0	0	0	5	19	0	0	0	Fungi(100)	Ascomycota(100)	Sordariomycetes(100)	Microascales(100)	Microascaceae(100)	Graphium(97)
Otu043	0	1	0	0	0	2	0	1	1	Fungi(100)	Ascomycota(100)	Eurotiomycetes(100)	Eurotiales(100)	Trichocomaceae(100)	Penicillium(100)
Otu044	4	0	0	0	0	0	0	6	1	Fungi(100)	Ascomycota(100)	Saccharomycetes(100)	Saccharomycetales(100)	Incertae_sedis(100)	Candida(100)
Otu045	1	0	0	0	0	0	0	0	0	Fungi(100)	Ascomycota(100)	Dothideomycetes(99)	Pleosporales(99)	Incertae_sedis(99)	unclassified
Otu046	34	1	36	0	0	0	0	0	0	Fungi(100)	Ascomycota(100)	Sordariomycetes(100)	Diaporthales(100)	unclassified	unclassified
Otu047	0	0	0	0	0	0	0	3	0	Fungi(100)	Ascomycota(100)	Sordariomycetes(100)	Hypocreales(100)	Cordycipitaceae(100)	Lecanicillium(85)
Otu048	0	0	0	0	0	0	0	220	0	Fungi(100)	unclassified	unclassified	unclassified	unclassified	unclassified
Otu049	3	6	0	0	0	3	13	0	14	Fungi(100)	Ascomycota(100)	Saccharomycetes(100)	Saccharomycetales(100)	Pichiaceae(100)	Ogataea(100)
Otu050	3	0	0	0	0	0	0	0	0	Fungi(100)	Ascomycota(97)	Dothideomycetes(95)	Botryosphaeriales(89)	Botryosphaeriaceae(89)	unclassified
Otu051	0	0	1	0	0	0	0	0	0	Fungi(100)	Ascomycota(98)	unclassified	unclassified	unclassified	unclassified
Otu052	4	0	0	0	0	0	0	0	0	Fungi(100)	unclassified	unclassified	unclassified	unclassified	unclassified
Otu053	0	0	1	0	0	0	3	0	0	Fungi(100)	unclassified	unclassified	unclassified	unclassified	unclassified
Otu054	0	0	0	0	8	0	0	0	0	Fungi(100)	unclassified	unclassified	unclassified	unclassified	unclassified
Otu055	0	8	0	0	0	0	0	0	0	Fungi(100)	Basidiomycota(100)	Agaricomycetes(100)	Agaricales(100)	Pleurotaceae(100)	Nematoctonus(100)
Otu056	0	2	0	0	0	0	0	0	0	Fungi(100)	Ascomycota(100)	unclassified	unclassified	unclassified	unclassified
Otu057	5	0	5	0	11	5	4	11	4	Fungi(100)	Ascomycota(100)	Sordariomycetes(100)	Hypocreales(100)	Nectriaceae(100)	unclassified
Otu058	0	0	0	0	0	0	0	1	0	Fungi(100)	Ascomycota(100)	Dothideomycetes(100)	Dothideales(100)	Dothioraceae(100)	Aureobasidium(100)
Otu059	0	1	0	0	0	0	0	0	0	Fungi(100)	unclassified	unclassified	unclassified	unclassified	unclassified
Otu060	0	0	0	0	0	1	0	0	0	Fungi(100)	unclassified	unclassified	unclassified	unclassified	unclassified
Otu061	3	0	0	0	0	0	0	0	0	Fungi(100)	Ascomycota(90)	Saccharomycetes(90)	Saccharomycetales(90)	unidentified(87)	unidentified(87)
Otu062	0	0	37	0	0	0	0	0	0	Fungi(100)	unclassified	unclassified	unclassified	unclassified	unclassified
Otu063	0	0	0	1	0	0	0	0	0	Fungi(100)	Ascomycota(100)	Saccharomycetes(100)	Saccharomycetales(100)	Incertae_sedis(91)	unclassified
Otu064	0	0	8	0	0	0	0	0	0	Fungi(100)	unclassified	unclassified	unclassified	unclassified	unclassified
Otu065	0	0	137	0	0	0	0	0	0	Fungi(100)	unclassified	unclassified	unclassified	unclassified	unclassified
Otu066	5	0	0	0	0	0	0	0	0	Fungi(100)	Ascomycota(100)	unclassified	unclassified	unclassified	unclassified
Otu067	0	0	147	0	0	0	0	0	0	Fungi(100)	unclassified	unclassified	unclassified	unclassified	unclassified
Otu068	0	0	9	0	0	0	0	0	0	Fungi(100)	unclassified	unclassified	unclassified	unclassified	unclassified
Otu069	0	0	0	0	3	0	0	0	0	Fungi(100)	Ascomycota(100)	Sordariomycetes(100)	Hypocreales(100)	Nectriaceae(100)	Fusarium(83)
Otu070	0	1	0	0	0	0	0	0	0	Fungi(100)	Ascomycota(100)	Dothideomycetes(82)	unclassified	unclassified	unclassified
Otu071	0	0	0	0	0	6	0	0	0	Fungi(100)	unclassified	unclassified	unclassified	unclassified	unclassified
Otu072	0	0	100	0	0	0	0	0	0	Fungi(100)	unclassified	unclassified	unclassified	unclassified	unclassified
Otu073	0	0	0	3	0	0	0	0	0	Fungi(100)	Ascomycota(100)	Saccharomycetes(100)	Saccharomycetales(100)	unclassified	unclassified
Otu074	2	0	1	0	0	0	0	0	0	Fungi(100)	Ascomycota(100)	Sordariomycetes(100)	Diaporthales(100)	Valsaceae(96)	Diplodina(96)
Otu075	2	0	0	0	0	0	0	0	0	Fungi(100)	Ascomycota(100)	Eurotiomycetes(100)	Chaetothyriales(100)	Herpotrichiellaceae(100)	Capronia(97)
Otu076	2	0	0	0	0	0	0	0	0	Fungi(100)	Ascomycota(99)	unclassified	unclassified	unclassified	unclassified
Otu077	0	0	8	0	0	0	0	0	0	Fungi(100)	Ascomycota(100)	Sordariomycetes(100)	Diaporthales(89)	unclassified	unclassified
Otu078	0	0	1	0	0	0	0	0	0	Fungi(100)	unclassified	unclassified	unclassified	unclassified	unclassified
Otu079	0	0	2	0	0	0	2	0	0	Fungi(100)	Ascomycota(100)	unclassified	unclassified	unclassified	unclassified
Otu080	0	0	0	0	0	0	1	0	0	Fungi(100)	Ascomycota(100)	Eurotiomycetes(100)	Eurotiales(100)	Trichocomaceae(100)	Penicillium(99)
Otu081	0	0	0	0	0	0	5	0	0	Fungi(100)	Ascomycota(100)	Sordariomycetes(100)	Coniochaetales(100)	Coniochaetaceae(100)	unclassified
Otu082	0	0	149	0	0	0	0	0	0	Fungi(100)	unclassified	unclassified	unclassified	unclassified	unclassified
Otu083	0	0	0	0	0	0	0	0	14	Fungi(100)	Ascomycota(100)	Saccharomycetes(100)	Saccharomycetales(99)	Pichiaceae(99)	Pichia(99)
Otu084	0	0	2	0	0	0	0	0	0	Fungi(100)	Ascomycota(100)	Sordariomycetes(100)	Diaporthales(100)	Valsaceae(99)	Diplodina(98)
Otu085	0	0	0	0	1	0	0	0	0	Fungi(100)	unclassified	unclassified	unclassified	unclassified	unclassified
Otu086	0	4	2	0	0	0	21	4	0	Fungi(100)	Ascomycota(100)	Saccharomycetes(100)	Saccharomycetales(100)	unidentified(100)	unidentified(100)
Otu087	0	3	0	0	0	0	0	0	0	Fungi(100)	Ascomycota(100)	Dothideomycetes(98)	unclassified	unclassified	unclassified
Otu088	8	0	0	0	0	0	0	0	0	Fungi(100)	Ascomycota(97)	unclassified	unclassified	unclassified	unclassified
Otu089	0	0	4	0	0	0	0	0	0	Fungi(100)	unclassified	unclassified	unclassified	unclassified	unclassified
Otu090	0	0	2	0	0	0	1	0	0	Fungi(100)	Ascomycota(97)	Sordariomycetes(94)	Hypocreales(90)	Nectriaceae(89)	unclassified
Otu091	0	1	0	0	0	0	0	0	0	Fungi(100)	Ascomycota(100)	Sordariomycetes(100)	Hypocreales(100)	Hypocreaceae(100)	Trichoderma(99)
Otu092	0	0	0	0	0	2	1	0	0	Fungi(100)	unclassified	unclassified	unclassified	unclassified	unclassified
Otu093	1	0	0	0	0	0	0	0	0	Fungi(100)	Ascomycota(100)	Sordariomycetes(100)	Diaporthales(100)	unclassified	unclassified
Otu094	1	0	0	0	0	0	0	0	0	Fungi(100)	Basidiomycota(100)	Tremellomycetes(100)	Tremellales(100)	Incertae_sedis(100)	Kwoniella(100)
Otu095	0	0	1	0	0	0	0	0	0	Fungi(100)	unclassified	unclassified	unclassified	unclassified	unclassified
Otu096	0	0	2	0	0	0	0	0	0	Fungi(100)	Ascomycota(100)	unclassified	unclassified	unclassified	unclassified
Otu097	0	0	1	0	0	0	0	0	0	Fungi(100)	Ascomycota(96)	unclassified	unclassified	unclassified	unclassified
Otu098	0	0	0	0	0	1	0	0	0	Fungi(100)	Ascomycota(100)	Incertae_sedis(100)	Incertae_sedis(100)	Incertae_sedis(100)	Torula(100)
Otu099	0	0	0	0	0	0	0	4	0	Fungi(100)	Ascomycota(100)	Sordariomycetes(100)	Diaporthales(100)	Melanconidaceae(100)	Prosthecium(100)
Otu100	1	0	0	0	0	1	0	0	0	Fungi(100)	Ascomycota(94)	Sordariomycetes(94)	unclassified	unclassified	unclassified
Otu101	0	0	7	0	1	0	2	1	6	Fungi(100)	Ascomycota(100)	Saccharomycetes(100)	Saccharomycetales(100)	Incertae_sedis(100)	Cyberlindnera(100)
Otu102	41	0	0	0	2	0	0	0	0	Fungi(100)	Basidiomycota(100)	Tremellomycetes(98)	unclassified	unclassified	unclassified
Otu103	0	0	0	0	0	0	13	3	0	Fungi(100)	Ascomycota(98)	Saccharomycetes(96)	Saccharomycetales(96)	unidentified(92)	unidentified(92)
Otu104	1	2	0	0	0	0	0	0	0	Fungi(100)	Ascomycota(100)	Sordariomycetes(100)	Microascales(100)	Microascaceae(100)	Petriella(100)
Otu105	0	0	0	0	0	6	2	0	0	Fungi(100)	unclassified	unclassified	unclassified	unclassified	unclassified
Otu106	0	0	3	0	0	0	0	0	0	Fungi(100)	Ascomycota(100)	Sordariomycetes(90)	Diaporthales(90)	Valsaceae(88)	Diplodina(88)
Otu107	0	0	8	0	12	14	0	0	0	Fungi(100)	unclassified	unclassified	unclassified	unclassified	unclassified
Otu108	0	65	0	0	0	0	0	0	0	Fungi(100)	Basidiomycota(100)	Agaricomycetes(97)	Auriculariales(97)	unidentified(92)	unidentified(92)
Otu109	2	0	0	0	0	0	0	0	0	Fungi(100)	Ascomycota(97)	unclassified	unclassified	unclassified	unclassified
Otu110	0	0	0	0	1	0	0	0	0	Fungi(100)	unclassified	unclassified	unclassified	unclassified	unclassified
Otu111	0	0	2	0	0	0	0	0	0	Fungi(100)	Ascomycota(100)	Sordariomycetes(100)	Diaporthales(100)	Valsaceae(97)	Diplodina(94)
Otu112	1	0	2	0	0	0	3	0	0	Fungi(100)	Ascomycota(99)	Sordariomycetes(88)	Hypocreales(82)	unclassified	unclassified
Otu113	0	0	0	0	0	1	0	0	2	Fungi(100)	Ascomycota(100)	Saccharomycetes(100)	Saccharomycetales(100)	Saccharomycetaceae(100)	Kluyveromyces(100)
Otu114	0	0	1	0	0	0	0	0	0	Fungi(100)	unclassified	unclassified	unclassified	unclassified	unclassified
Otu115	6	1	0	0	0	0	0	0	0	Fungi(100)	Ascomycota(100)	unclassified	unclassified	unclassified	unclassified
Otu116	0	11	0	0	0	0	0	0	0	Fungi(100)	Ascomycota(100)	Incertae_sedis(95)	Incertae_sedis(95)	Incertae_sedis(95)	Phaeoisaria(95)
Otu117	0	0	0	0	0	0	2	0	0	Fungi(100)	Basidiomycota(100)	Tremellomycetes(100)	Tremellales(100)	Trichosporonaceae(100)	Trichosporon(100)
Otu118	2	2	1	0	1	0	15	2	0	Fungi(100)	Ascomycota(100)	Saccharomycetes(100)	Saccharomycetales(100)	unidentified(99)	unidentified(99)
Otu119	0	0	0	0	0	1	0	0	0	Fungi(100)	Ascomycota(83)	unclassified	unclassified	unclassified	unclassified
Otu120	1	2	53	0	3	1	2	4	0	Fungi(100)	Ascomycota(100)	Saccharomycetes(96)	Saccharomycetales(96)	Incertae_sedis(96)	Candida(96)
Otu121	0	0	0	0	0	0	3	0	0	Fungi(100)	Ascomycota(100)	Sordariomycetes(100)	Hypocreales(100)	Nectriaceae(100)	Haematonectria(100)
Otu122	2	0	1	0	0	0	0	0	0	Fungi(100)	Ascomycota(100)	Sordariomycetes(99)	Diaporthales(98)	Gnomoniaceae(95)	unclassified
Otu123	3	0	0	0	0	0	0	0	1	Fungi(100)	Ascomycota(100)	Saccharomycetes(100)	Saccharomycetales(100)	Incertae_sedis(97)	Candida(97)
Otu124	0	0	0	3	0	0	0	0	0	Fungi(100)	Basidiomycota(100)	Incertae_sedis(100)	Malasseziales(100)	unidentified(100)	unidentified(100)
Otu125	0	0	0	0	0	1	0	0	0	Fungi(100)	Ascomycota(100)	Sordariomycetes(100)	Incertae_sedis(100)	Plectosphaerellaceae(100)	Plectosphaerella(100)
Otu126	4	0	0	0	0	0	0	0	0	Fungi(100)	Ascomycota(91)	unclassified	unclassified	unclassified	unclassified
Otu127	2	0	4	0	0	0	0	0	0	Fungi(100)	Ascomycota(100)	Sordariomycetes(100)	Diaporthales(100)	Valsaceae(87)	Diplodina(82)
Otu128	0	0	2	0	0	0	0	0	0	Fungi(100)	Ascomycota(100)	unclassified	unclassified	unclassified	unclassified
Otu129	0	0	1	0	0	0	0	0	0	Fungi(100)	Ascomycota(100)	Saccharomycetes(100)	Saccharomycetales(100)	Pichiaceae(92)	Pichia(92)
Otu130	4	0	0	0	0	0	0	0	0	Fungi(100)	unclassified	unclassified	unclassified	unclassified	unclassified
Otu131	0	0	1	0	0	0	0	0	0	Fungi(100)	Ascomycota(96)	unclassified	unclassified	unclassified	unclassified
Otu132	1	0	1	0	0	0	0	0	0	Fungi(100)	Ascomycota(100)	Sordariomycetes(100)	Diaporthales(100)	Valsaceae(98)	Diplodina(98)
Otu133	0	0	2	0	0	0	0	0	0	Fungi(100)	Ascomycota(99)	Saccharomycetes(96)	Saccharomycetales(96)	unidentified(83)	unidentified(83)
Otu134	0	0	0	0	0	0	1	0	0	Fungi(100)	Ascomycota(97)	Saccharomycetes(96)	Saccharomycetales(96)	unclassified	unclassified
Otu135	0	0	0	0	0	0	0	0	1	Fungi(100)	Basidiomycota(96)	Exobasidiomycetes(96)	Exobasidiales(96)	Incertae_sedis(96)	Cladosterigma(96)
Otu136	1	0	0	0	0	0	0	0	0	Fungi(100)	Ascomycota(100)	Incertae_sedis(93)	Incertae_sedis(93)	Incertae_sedis(93)	Phaeoisaria(90)
Otu137	0	0	0	0	2	0	0	0	0	Fungi(100)	Ascomycota(100)	Sordariomycetes(100)	Incertae_sedis(98)	Plectosphaerellaceae(98)	Gibellulopsis(90)
Otu138	1	0	0	0	0	0	0	0	0	Fungi(100)	unclassified	unclassified	unclassified	unclassified	unclassified
Otu139	5	0	1	0	1	0	0	0	0	Fungi(100)	Ascomycota(94)	unclassified	unclassified	unclassified	unclassified
Otu140	0	0	2	0	0	0	0	0	0	Fungi(100)	Ascomycota(100)	Sordariomycetes(100)	Diaporthales(100)	unclassified	unclassified
Otu141	0	0	0	0	0	15	0	0	0	Fungi(100)	unclassified	unclassified	unclassified	unclassified	unclassified
Otu142	2	0	0	0	0	0	0	0	0	Fungi(100)	unclassified	unclassified	unclassified	unclassified	unclassified
Otu143	0	0	0	0	0	2	0	0	0	Fungi(100)	unclassified	unclassified	unclassified	unclassified	unclassified
Otu144	0	0	1	0	0	0	0	0	0	Fungi(100)	Ascomycota(100)	Sordariomycetes(100)	Hypocreales(100)	Nectriaceae(100)	Fusarium(95)
Otu145	0	0	0	0	0	1	0	0	0	Fungi(100)	unclassified	unclassified	unclassified	unclassified	unclassified
Otu146	0	0	0	0	0	1	0	0	0	Fungi(100)	Ascomycota(98)	Sordariomycetes(95)	Hypocreales(92)	unclassified	unclassified
Otu147	1	0	0	0	0	0	0	0	0	Fungi(100)	Ascomycota(100)	unclassified	unclassified	unclassified	unclassified
Otu148	0	0	1	0	0	0	0	0	0	Fungi(100)	unclassified	unclassified	unclassified	unclassified	unclassified
Otu149	0	0	1	0	0	0	0	0	0	Fungi(100)	Ascomycota(100)	Saccharomycetes(97)	Saccharomycetales(97)	Debaryomycetaceae(97)	unidentified(89)
Otu150	0	0	0	0	0	0	0	0	1	Fungi(100)	Ascomycota(100)	Sordariomycetes(100)	Ophiostomatales(100)	Ophiostomataceae(100)	unclassified
Otu151	0	0	1	0	0	0	0	0	0	Fungi(100)	unclassified	unclassified	unclassified	unclassified	unclassified
Otu152	0	0	2	0	0	0	0	0	0	Fungi(100)	Ascomycota(100)	Sordariomycetes(100)	Hypocreales(100)	Nectriaceae(100)	Gibberella(99)
Otu153	0	0	0	0	0	1	0	0	0	Fungi(100)	Ascomycota(100)	Saccharomycetes(100)	Saccharomycetales(100)	Pichiaceae(100)	Hyphopichia(100)
Otu154	1	0	0	0	0	0	0	0	0	Fungi(100)	Ascomycota(100)	unclassified	unclassified	unclassified	unclassified
Otu155	0	0	2	0	0	0	0	0	0	Fungi(100)	unclassified	unclassified	unclassified	unclassified	unclassified
Otu156	0	0	1	0	0	1	2	0	0	Fungi(100)	Ascomycota(100)	Sordariomycetes(100)	Hypocreales(100)	Nectriaceae(100)	Fusarium(83)
Otu157	0	0	1	0	0	0	0	0	0	Fungi(100)	Ascomycota(100)	unclassified	unclassified	unclassified	unclassified
Otu158	3	0	0	0	0	0	0	0	0	Fungi(100)	Basidiomycota(100)	Agaricomycetes(100)	Agaricales(100)	Pleurotaceae(100)	Pleurotus(100)
Otu159	0	0	0	0	0	1	0	0	0	Fungi(100)	Ascomycota(96)	Sordariomycetes(93)	unclassified	unclassified	unclassified
Otu160	2	0	0	0	0	0	0	0	0	Fungi(100)	Ascomycota(98)	Dothideomycetes(80)	Pleosporales(80)	unclassified	unclassified
Otu161	2	0	0	0	0	0	0	0	0	Fungi(100)	Ascomycota(93)	unclassified	unclassified	unclassified	unclassified
Otu162	0	0	0	0	0	1	0	0	0	Fungi(100)	Ascomycota(100)	Sordariomycetes(98)	Microascales(92)	Microascaceae(92)	Graphium(90)
Otu163	6	0	0	0	1	0	0	0	0	Fungi(100)	Basidiomycota(99)	Tremellomycetes(92)	Tremellales(85)	unclassified	unclassified
Otu164	0	0	0	0	0	7	0	0	0	Fungi(100)	Ascomycota(100)	Saccharomycetes(100)	Saccharomycetales(99)	Incertae_sedis(99)	Candida(99)
Otu165	2	0	0	0	0	0	0	0	0	Fungi(100)	Ascomycota(91)	unclassified	unclassified	unclassified	unclassified
Otu166	1	0	0	0	0	0	0	0	0	Fungi(100)	Ascomycota(100)	Dothideomycetes(100)	Pleosporales(100)	Leptosphaeriaceae(85)	Coniothyrium(85)
Otu167	0	0	1	0	0	0	0	0	0	Fungi(100)	unclassified	unclassified	unclassified	unclassified	unclassified
Otu168	0	0	0	0	0	0	0	2	0	Fungi(100)	Ascomycota(100)	Sordariomycetes(100)	Incertae_sedis(100)	Glomerellaceae(100)	Glomerella(100)
Otu169	0	0	0	0	0	0	0	0	16	Fungi(100)	Ascomycota(100)	Saccharomycetes(100)	Saccharomycetales(100)	Pichiaceae(100)	Komagataella(100)
Otu170	3	0	0	0	0	0	0	0	0	Fungi(100)	unclassified	unclassified	unclassified	unclassified	unclassified
Otu171	0	0	2	0	0	0	0	0	0	Fungi(100)	unclassified	unclassified	unclassified	unclassified	unclassified
Otu172	1	0	0	0	0	0	0	0	0	Fungi(100)	Ascomycota(100)	Dothideomycetes(98)	Pleosporales(98)	Incertae_sedis(98)	unclassified
Otu173	0	0	0	0	1	0	0	0	0	Fungi(100)	Ascomycota(100)	Sordariomycetes(99)	Microascales(81)	Microascaceae(81)	unclassified
Otu174	0	0	0	0	0	0	1	0	0	Fungi(100)	Ascomycota(100)	Sordariomycetes(100)	Hypocreales(100)	Nectriaceae(100)	unclassified
Otu175	0	0	1	0	0	0	0	0	0	Fungi(100)	Ascomycota(100)	Sordariomycetes(86)	Hypocreales(85)	Nectriaceae(85)	unclassified
Otu176	0	0	0	0	1	0	0	0	0	Fungi(100)	Basidiomycota(81)	Tremellomycetes(80)	unclassified	unclassified	unclassified
Otu177	3	0	0	0	0	0	0	0	0	Fungi(100)	Ascomycota(100)	Sordariomycetes(100)	Diaporthales(99)	Valsaceae(93)	Diplodina(93)
Otu178	1	0	0	0	0	0	0	0	0	Fungi(100)	Ascomycota(100)	Eurotiomycetes(89)	Chaetothyriales(88)	unclassified	unclassified
Otu179	0	0	1	0	0	0	0	0	0	Fungi(100)	Ascomycota(94)	Sordariomycetes(94)	Hypocreales(87)	Nectriaceae(87)	unclassified
Otu180	0	0	0	0	0	1	0	0	0	Fungi(100)	Basidiomycota(100)	Incertae_sedis(100)	Malasseziales(100)	unidentified(100)	unidentified(100)
Otu181	0	0	0	0	0	0	0	1	0	Fungi(100)	Ascomycota(100)	Sordariomycetes(99)	Sordariales(99)	Chaetomiaceae(99)	Humicola(99)
Otu182	1	0	0	0	0	0	0	0	0	Fungi(100)	Basidiomycota(80)	unclassified	unclassified	unclassified	unclassified
Otu183	0	0	1	0	0	0	0	0	0	Fungi(100)	unclassified	unclassified	unclassified	unclassified	unclassified
Otu184	0	0	0	0	0	1	0	0	0	Fungi(100)	unclassified	unclassified	unclassified	unclassified	unclassified
Otu185	1	0	0	0	0	0	0	0	0	Fungi(100)	unclassified	unclassified	unclassified	unclassified	unclassified
Otu186	0	0	0	0	1	0	0	0	0	Fungi(100)	Ascomycota(100)	Saccharomycetes(100)	Saccharomycetales(100)	Trichomonascaceae(100)	Arxula(100)
